# Supplementary material for: Revision of the Gonioctena nivosa species-group (Coleoptera, Chrysomelidae, Chrysomelinae) in the Holarctic region, with descriptions of two new species
Source: Zookeys. 2016 Jun 8;(596):87–128. doi: 10.3897/zookeys.596.8725 (PMC4926657; doi:10.3897/zookeys.596.8725)
Supplement: XML Treatment for Gonioctena (Gonioctena) amurensis [file zookeys.596.8725-treatment1.xml]

<!DOCTYPE tp:taxon-treatment
  PUBLIC "-//TaxonX//DTD Taxonomic Treatment Publishing DTD v0 20100105//EN" "tax-treatment-NSO.dtd">
<tp:taxon-treatment xmlns:tp="http://www.plazi.org/taxpub"><tp:treatment-meta><kwd-group><label>Taxon classification</label><kwd><named-content content-type="kingdom">Animalia</named-content></kwd><kwd><named-content content-type="order">Coleoptera</named-content></kwd><kwd><named-content content-type="family">Chrysomelidae</named-content></kwd></kwd-group><mixed-citation publication-type="journal"><person-group><name><surname>Cho</surname><given-names>Hee-Wook</given-names></name><name><surname>Kippenberg</surname><given-names>Horst</given-names></name><name><surname>Borowiec</surname><given-names>Lech</given-names></name></person-group><article-title>Revision of the <italic><tp:taxon-name><tp:taxon-name-part taxon-name-part-type="genus">Gonioctena</tp:taxon-name-part> <tp:taxon-name-part taxon-name-part-type="species">nivosa</tp:taxon-name-part></tp:taxon-name></italic> species-group (<tp:taxon-name><tp:taxon-name-part taxon-name-part-type="order">Coleoptera</tp:taxon-name-part></tp:taxon-name>, <tp:taxon-name><tp:taxon-name-part taxon-name-part-type="family">Chrysomelidae</tp:taxon-name-part></tp:taxon-name>, <tp:taxon-name><tp:taxon-name-part taxon-name-part-type="subfamily">Chrysomelinae</tp:taxon-name-part></tp:taxon-name>) in the Holarctic region, with descriptions of two new species</article-title><source>Zookeys</source><day>8</day><month>6</month><year>2016</year><volume>2016</volume><issue>596</issue><fpage>87</fpage><lpage>128</lpage><pub-id pub-id-type="doi">10.3897/zookeys.596.8725</pub-id></mixed-citation></tp:treatment-meta><tp:nomenclature><tp:taxon-name>
            <tp:taxon-name-part taxon-name-part-type="genus">Gonioctena</tp:taxon-name-part> (<tp:taxon-name-part taxon-name-part-type="subgenus">Gonioctena</tp:taxon-name-part>) <tp:taxon-name-part taxon-name-part-type="species">amurensis</tp:taxon-name-part>
<object-id xmlns:xlink="http://www.w3.org/1999/xlink" content-type="zoobank" xlink:type="simple">http://zoobank.org/A9B743E2-DDE4-4F4B-A8AF-26C9A3B74D0F</object-id>
</tp:taxon-name><tp:taxon-authority>Cho &amp; Borowiec</tp:taxon-authority><tp:taxon-status xmlns:xlink="http://www.w3.org/1999/xlink" xlink:type="simple">sp. n.</tp:taxon-status><xref ref-type="fig" rid="F1">Figs 1–2</xref><xref ref-type="fig" rid="F3">, 13–15</xref><xref ref-type="fig" rid="F4">, 16</xref></tp:nomenclature><tp:treatment-sec sec-type="type material"><title>Type material.</title><p>Holotype: ♂ (<named-content xmlns:xlink="http://www.w3.org/1999/xlink" content-type="dwc:institutional_code" xlink:type="simple">ZIN</named-content>), Russia, Amur Oblast, Svobodnensky District, between the Malaya Pera and Bolshoy Ergel Rivers, 2.VII.1958, Zinoviev leg. // HOLOTYPUS <tp:taxon-name><tp:taxon-name-part taxon-name-part-type="genus">Gonioctena</tp:taxon-name-part> (<tp:taxon-name-part taxon-name-part-type="subgenus">Gonioctena</tp:taxon-name-part>) <tp:taxon-name-part taxon-name-part-type="species">amurensis</tp:taxon-name-part></tp:taxon-name> sp. n. Cho &amp; Borowiec 2015. Paratypes: 5♂♂ (<named-content xmlns:xlink="http://www.w3.org/1999/xlink" content-type="dwc:institutional_code" xlink:type="simple">ZIN</named-content>), same data as holotype; 1♂, 1♀ (<named-content xmlns:xlink="http://www.w3.org/1999/xlink" content-type="dwc:institutional_code" xlink:type="simple">ZIN</named-content>), Russia, Amur Oblast, Svobodnensky District, Klimoutsy Village, 40 km W Svobodny City, 14.VII.1957, Zinoviev leg.; 1♂ (<named-content xmlns:xlink="http://www.w3.org/1999/xlink" content-type="dwc:institutional_code" xlink:type="simple">ZIN</named-content>), Russia, Amur Oblast, Tyndinsky District, between Djeltulak and Sosnovaya, 30.VII.1928, Obolenskiy leg.; 1♂ (<named-content xmlns:xlink="http://www.w3.org/1999/xlink" content-type="dwc:institutional_code" xlink:type="simple">NHMB</named-content>), Russia, Primorsky Krai, Ussuriysk Reserve, VI.1956, L.N. Medvedev; 1♂ (<named-content xmlns:xlink="http://www.w3.org/1999/xlink" content-type="dwc:institutional_code" xlink:type="simple">TLMF</named-content>), Russia, Primorsky Krai, Khasansky District, Kedrovaya Pad Nature Reserve, 1956, L. Medvedev; 1♀ (<named-content xmlns:xlink="http://www.w3.org/1999/xlink" content-type="dwc:institutional_code" xlink:type="simple">NHMB</named-content>), Mongolia, Central Aimak, 21.VI.1974, V. Janovsky leg. Each paratype specimen has a type label: PARATYPUS <tp:taxon-name><tp:taxon-name-part taxon-name-part-type="genus">Gonioctena</tp:taxon-name-part> (<tp:taxon-name-part taxon-name-part-type="subgenus">Gonioctena</tp:taxon-name-part>) <tp:taxon-name-part taxon-name-part-type="species">amurensis</tp:taxon-name-part></tp:taxon-name> sp. n. Cho and Borowiec 2015.</p></tp:treatment-sec><tp:treatment-sec sec-type="diagnosis"><title>Diagnosis.</title><p>
            <italic><tp:taxon-name><tp:taxon-name-part taxon-name-part-type="genus">Gonioctena</tp:taxon-name-part> <tp:taxon-name-part taxon-name-part-type="species">amurensis</tp:taxon-name-part></tp:taxon-name></italic> sp. n. is closely related to <italic><tp:taxon-name><tp:taxon-name-part taxon-name-part-type="genus">Gonioctena</tp:taxon-name-part> <tp:taxon-name-part taxon-name-part-type="species">jani</tp:taxon-name-part></tp:taxon-name></italic> sp. n. in having small body size and similar length of antennae, however it can be distinguished by pronotum with small and moderately dense punctures on median region and large and dense punctures on lateral region (sparse punctures on median region and moderately dense punctures on lateral region in <italic><tp:taxon-name><tp:taxon-name-part taxon-name-part-type="genus">Gonioctena</tp:taxon-name-part> <tp:taxon-name-part taxon-name-part-type="species">jani</tp:taxon-name-part></tp:taxon-name></italic> sp. n.) and rather thin aedeagus with relatively long apical process (rather thick with relatively short apical process in <italic><tp:taxon-name><tp:taxon-name-part taxon-name-part-type="genus">Gonioctena</tp:taxon-name-part> <tp:taxon-name-part taxon-name-part-type="species">jani</tp:taxon-name-part></tp:taxon-name></italic> sp. n.).</p></tp:treatment-sec><tp:treatment-sec sec-type="description"><title>Description.</title><p>Measurements in mm (n = 5): length of body: 5.00–5.50 (mean 5.16); width of body: 2.90–3.25 (mean 3.09); height of body: 1.85–2.30 (mean 2.09); width of head: 1.40–1.45 (mean 1.41); interocular distance: 0.95–1.05 (mean 0.99); width of apex of pronotum: 1.50–1.65 (mean 1.55); width of base of pronotum: 2.45–2.60 (mean 2.51); maximum width of pronotum: 2.52–2.62 (mean 2.56); length of pronotum along midline: 1.30–1.40 (mean 1.32); length of elytra along suture: 3.65–4.10 (mean 3.85).</p><p>Body oblong oval and moderately convex (Fig. <xref ref-type="fig" rid="F1">1</xref>). Head black. Mandibles black, with reddish brown band near apex. Maxillary palps reddish brown or dark brown, with apical palpomere blackish brown. Antennomeres 1–7 yellowish brown, 1 and 7 darkened, 8–11 dark brown to blackish brown. Pronotum reddish brown, with 2–3 obscure <!--PageBreak-->spots or an obscure marking (Fig. <xref ref-type="fig" rid="F3">15</xref>). Scutellum black. Elytra reddish brown, with 3–5 pairs of black spots. Venter black, with hypomera and apical margin of last abdominal ventrite reddish brown. Legs black, with tibiae except base and tarsi reddish brown.</p><p>
            <italic>Head</italic>. Vertex weakly convex, covered with coarse and dense punctures. Frontal suture V-shaped, coronal suture absent or weak. Frons flat, strongly depressed anteriorly, covered with moderately dense punctures. Clypeus narrow and trapezoidal. Anterior margin of labrum distinctly concave. Mandibles with 2 sharp apical teeth and a deep excavation for apical maxillary palpomere at outer side. Maxillary palps 4-segmented, with apical palpomere distinctly widened, truncate apically in male; slightly widened in female. Antennae in male as long as half length of body; antennomere 1 robust; antennomere 2 shorter than 3; antennomere 3 longer than 4; antennomeres 7–11 each distinctly longer than wide; antennomere 11 longest, about 2.48 times as long as wide (Fig. <xref ref-type="fig" rid="F3">13</xref>). Antennae in female almost reaching elytral humeri; antennomere 11 about 2.38 times as long as wide.</p><p>
            <italic>Pronotum</italic>. Lateral sides widest near base, roundly moderately narrowed anteriorly, anterior angles strongly produced (Fig. <xref ref-type="fig" rid="F1">2</xref>). Anterior and lateral margins bordered, lateral margins invisible in dorsal view. Trichobothria present on posterior angles. Disc covered with moderately dense punctures; lateral sides covered with much coarser and denser punctures, becoming larger toward base, partially confluent near basal margin; interspaces covered with fine and sparse punctures. Scutellum slightly wider than long, narrowed posteriorly.</p><p>
            <italic>Elytra</italic>. Lateral sides moderately widened posteriorly, widest beyond middle, thence roundly narrowed posteriorly. Humeral calli well developed. Disc covered with 11 regular rows of large punctures, including a short scutellar row; punctures rather irregular between 6th and 8th striae in apical half; interspaces shagreened, covered with fine and sparse punctures. Epipleura wholly visible in lateral view. Hind wings well developed.</p><p>
            <italic>Venter</italic>. Hypomera weakly rugose, with a few punctures near anterolateral corners of prosternum. Prosternum covered with coarse and dense punctures bearing long setae; prosternal process enlarged apically, bordered laterally, with moderately dense punctures. Metasternum covered with small and moderately dense punctures in median region, large and dense punctures in lateral region. Abdominal ventrites covered with dense punctures bearing short setae.</p><p>
            <italic>Legs</italic>. Moderately robust. Tibiae widened apically; fore tibia with a blunt tooth-like projection; mid and hind tibiae each with a tooth-like projection. Fore legs with tarsomere 1 strongly enlarged, distinctly wider than 3 in male; slightly narrower than 3 in female. Tarsal claws appendiculate.</p><p>
            <italic>Genitalia</italic>. Aedeagus moderately narrowed apically, with apical process rather long, very slightly tapered apically, apex truncate in dorsal view; moderately curved, with apical process pointed and slightly bent downward at apex in lateral view (Fig. <xref ref-type="fig" rid="F3">14</xref>). Spermatheca absent.</p></tp:treatment-sec><tp:treatment-sec sec-type="etymology"><title>Etymology.</title><p>Named after the type locality, Amur region.</p></tp:treatment-sec><tp:treatment-sec sec-type="distribution"><title>Distribution.</title><p>Mongolia, Russia (Far East) (Fig. <xref ref-type="fig" rid="F4">16</xref>).</p><fig id="F4" position="float" orientation="portrait"><label>Figure 16.</label><caption><p>Distribution of <italic><tp:taxon-name><tp:taxon-name-part taxon-name-part-type="genus">Gonioctena</tp:taxon-name-part> <tp:taxon-name-part taxon-name-part-type="species">amurensis</tp:taxon-name-part></tp:taxon-name></italic>, <italic><tp:taxon-name><tp:taxon-name-part taxon-name-part-type="genus">Gonioctena</tp:taxon-name-part> <tp:taxon-name-part taxon-name-part-type="species">gracilicornis</tp:taxon-name-part></tp:taxon-name></italic>, <italic><tp:taxon-name><tp:taxon-name-part taxon-name-part-type="genus">Gonioctena</tp:taxon-name-part> <tp:taxon-name-part taxon-name-part-type="species">jani</tp:taxon-name-part></tp:taxon-name></italic> and <italic><tp:taxon-name><tp:taxon-name-part taxon-name-part-type="genus">Gonioctena</tp:taxon-name-part> <tp:taxon-name-part taxon-name-part-type="species">springlovae</tp:taxon-name-part></tp:taxon-name></italic> based on specimens in Asia.</p></caption><graphic xmlns:xlink="http://www.w3.org/1999/xlink" xlink:href="zookeys-596-087-g004.jpg" position="float" orientation="portrait" xlink:type="simple" id="oo_91718.jpg"/></fig><!--PageBreak--></tp:treatment-sec><tp:treatment-sec><!--Section generated to contain objects referenced in tp:taxon-treatment.--><fig id="F1" position="float" orientation="portrait"><label>Figures 1–6.</label><caption><p>Dorsal habitus and pronotum. <bold>1–2</bold> <italic><tp:taxon-name><tp:taxon-name-part taxon-name-part-type="genus">Gonioctena</tp:taxon-name-part> <tp:taxon-name-part taxon-name-part-type="species">amurensis</tp:taxon-name-part></tp:taxon-name></italic> sp. n., holotype <bold>3–4</bold> <italic><tp:taxon-name><tp:taxon-name-part taxon-name-part-type="genus">Gonioctena</tp:taxon-name-part> <tp:taxon-name-part taxon-name-part-type="species">gracilicornis</tp:taxon-name-part></tp:taxon-name></italic> <bold>5–6</bold> <italic><tp:taxon-name><tp:taxon-name-part taxon-name-part-type="genus">Gonioctena</tp:taxon-name-part> <tp:taxon-name-part taxon-name-part-type="species">jani</tp:taxon-name-part></tp:taxon-name></italic> sp. n., holotype. Scale bars = 1.0 mm.</p></caption><graphic xmlns:xlink="http://www.w3.org/1999/xlink" xlink:href="zookeys-596-087-g001.jpg" position="float" orientation="portrait" xlink:type="simple" id="oo_91715.jpg"/></fig><fig id="F3" position="float" orientation="portrait"><label>Figures 13–15.</label><caption><p>
          <italic><tp:taxon-name><tp:taxon-name-part taxon-name-part-type="genus">Gonioctena</tp:taxon-name-part> <tp:taxon-name-part taxon-name-part-type="species">amurensis</tp:taxon-name-part></tp:taxon-name></italic> sp. n. <bold>13</bold> Antenna (♂, ♀) <bold>14</bold> Aedeagus (dorsal, apical and lateral views) <bold>15</bold> Color variation. Scale bars = 1.0 mm.</p></caption><graphic xmlns:xlink="http://www.w3.org/1999/xlink" xlink:href="zookeys-596-087-g003.jpg" position="float" orientation="portrait" xlink:type="simple" id="oo_91717.jpg"/></fig></tp:treatment-sec></tp:taxon-treatment>
