# Supplementary material for: Revision of the Gonioctena nivosa species-group (Coleoptera, Chrysomelidae, Chrysomelinae) in the Holarctic region, with descriptions of two new species
Source: Zookeys. 2016 Jun 8;(596):87–128. doi: 10.3897/zookeys.596.8725 (PMC4926657; doi:10.3897/zookeys.596.8725)
Supplement: XML Treatment for Gonioctena (Gonioctena) gracilicornis [file zookeys.596.8725-treatment2.xml]

<!DOCTYPE tp:taxon-treatment
  PUBLIC "-//TaxonX//DTD Taxonomic Treatment Publishing DTD v0 20100105//EN" "tax-treatment-NSO.dtd">
<tp:taxon-treatment xmlns:tp="http://www.plazi.org/taxpub"><tp:treatment-meta><kwd-group><label>Taxon classification</label><kwd><named-content content-type="kingdom">Animalia</named-content></kwd><kwd><named-content content-type="order">Coleoptera</named-content></kwd><kwd><named-content content-type="family">Chrysomelidae</named-content></kwd></kwd-group><mixed-citation publication-type="journal"><person-group><name><surname>Cho</surname><given-names>Hee-Wook</given-names></name><name><surname>Kippenberg</surname><given-names>Horst</given-names></name><name><surname>Borowiec</surname><given-names>Lech</given-names></name></person-group><article-title>Revision of the <italic><tp:taxon-name><tp:taxon-name-part taxon-name-part-type="genus">Gonioctena</tp:taxon-name-part> <tp:taxon-name-part taxon-name-part-type="species">nivosa</tp:taxon-name-part></tp:taxon-name></italic> species-group (<tp:taxon-name><tp:taxon-name-part taxon-name-part-type="order">Coleoptera</tp:taxon-name-part></tp:taxon-name>, <tp:taxon-name><tp:taxon-name-part taxon-name-part-type="family">Chrysomelidae</tp:taxon-name-part></tp:taxon-name>, <tp:taxon-name><tp:taxon-name-part taxon-name-part-type="subfamily">Chrysomelinae</tp:taxon-name-part></tp:taxon-name>) in the Holarctic region, with descriptions of two new species</article-title><source>Zookeys</source><day>8</day><month>6</month><year>2016</year><volume>2016</volume><issue>596</issue><fpage>87</fpage><lpage>128</lpage><pub-id pub-id-type="doi">10.3897/zookeys.596.8725</pub-id></mixed-citation></tp:treatment-meta><tp:nomenclature><tp:taxon-name>
            <tp:taxon-name-part taxon-name-part-type="genus">Gonioctena</tp:taxon-name-part> (<tp:taxon-name-part taxon-name-part-type="subgenus">Gonioctena</tp:taxon-name-part>) <tp:taxon-name-part taxon-name-part-type="species">gracilicornis</tp:taxon-name-part>
</tp:taxon-name><tp:taxon-authority>(Kraatz, 1879)</tp:taxon-authority><xref ref-type="fig" rid="F1">Figs 3–4</xref><xref ref-type="fig" rid="F4">, 16</xref><xref ref-type="fig" rid="F5">, 17–25</xref><xref ref-type="fig" rid="F12">, 66</xref><!--PageBreak--><tp:nomenclature-citation-list><tp:nomenclature-citation><tp:taxon-name>
                <tp:taxon-name-part taxon-name-part-type="genus">Phytodecta</tp:taxon-name-part> <tp:taxon-name-part taxon-name-part-type="species">gracilicornis</tp:taxon-name-part></tp:taxon-name><comment>Kraatz, 1879b: 135 (type locality: Amur); <xref ref-type="bibr" rid="B102">Weise 1893</xref>: 1129; <xref ref-type="bibr" rid="B31">Jacobson 1901</xref>: 128; <xref ref-type="bibr" rid="B3">Bechyně 1948</xref>: 115.</comment></tp:nomenclature-citation><tp:nomenclature-citation><tp:taxon-name>
                <tp:taxon-name-part taxon-name-part-type="genus">Gonioctena</tp:taxon-name-part> <tp:taxon-name-part taxon-name-part-type="species">gracilicornis</tp:taxon-name-part></tp:taxon-name><comment>: <xref ref-type="bibr" rid="B50">Marseul 1888</xref>: 37; L. N. <xref ref-type="bibr" rid="B52">Medvedev 1968</xref>: 76; <xref ref-type="bibr" rid="B33">Jolivet 1973</xref>: 266; L. N. <xref ref-type="bibr" rid="B62">Medvedev and Voronova 1976</xref>: 228; L. N. <xref ref-type="bibr" rid="B60">Medvedev and Korotyaev 1980</xref>: 86; L. N. Medvedev and Zaytsev 1980: 105 (larva); L. N. <xref ref-type="bibr" rid="B61">Medvedev and Roginskaya 1988</xref>: 100 (host plant); Dubeshko and L. N. Medvedev 1989: 132 (biology); <xref ref-type="bibr" rid="B46">Li 1992</xref>: 184; <xref ref-type="bibr" rid="B69">Mikhailov and Hayashi 2000</xref>: 82.</comment></tp:nomenclature-citation><tp:nomenclature-citation><tp:taxon-name>
                <tp:taxon-name-part taxon-name-part-type="genus">Phytodecta</tp:taxon-name-part> (<tp:taxon-name-part taxon-name-part-type="subgenus">Phytodecta</tp:taxon-name-part>) <tp:taxon-name-part taxon-name-part-type="species">gracilicornis</tp:taxon-name-part></tp:taxon-name><comment>: <xref ref-type="bibr" rid="B104">Weise 1916</xref>: 177; <xref ref-type="bibr" rid="B107">Winkler 1930</xref>: 1295; <xref ref-type="bibr" rid="B8">Chen 1935</xref>: 127, <xref ref-type="bibr" rid="B9">1936</xref>: 86; <xref ref-type="bibr" rid="B15">Chûjô 1941</xref>: 74.</comment></tp:nomenclature-citation><tp:nomenclature-citation><tp:taxon-name>
                <tp:taxon-name-part taxon-name-part-type="genus">Gonioctena</tp:taxon-name-part> (<tp:taxon-name-part taxon-name-part-type="subgenus">Gonioctena</tp:taxon-name-part>) <tp:taxon-name-part taxon-name-part-type="species">gracilicornis</tp:taxon-name-part></tp:taxon-name><comment>: <xref ref-type="bibr" rid="B26">Gressitt and Kimoto 1963</xref>: 358, 361; L. N. <xref ref-type="bibr" rid="B63">Medvedev and Zaytsev 1978</xref>: 119 (larva); L. N. <xref ref-type="bibr" rid="B54">Medvedev 1982</xref>: 92, 179, 252 (incl. larva); <xref ref-type="bibr" rid="B95">Takizawa 1985</xref>: 9; L. N. <xref ref-type="bibr" rid="B55">Medvedev 1992</xref>: 575; L. N. <xref ref-type="bibr" rid="B59">Medvedev and Dubeshko 1992</xref>: 118; V. L. <xref ref-type="bibr" rid="B65">Medvedev 1999</xref>: 14; <xref ref-type="bibr" rid="B44">Lee and An 2001</xref>: 102; V. L. <xref ref-type="bibr" rid="B67">Medvedev 2004</xref>: 41; <xref ref-type="bibr" rid="B47">Lopatin et al. 2004</xref>: 122; L. N. <xref ref-type="bibr" rid="B56">Medvedev 2006a</xref>: 139; <xref ref-type="bibr" rid="B13">Cho and Lee 2008</xref>: 105, 107; <xref ref-type="bibr" rid="B111">Zaytsev and L. N. Medvedev 2009</xref>: 145 (larva); <xref ref-type="bibr" rid="B14">Cho and Lee 2010</xref>: 58; <xref ref-type="bibr" rid="B39">Kippenberg 2010</xref>: 433; <xref ref-type="bibr" rid="B99">Warchałowski 2010</xref>: 559.</comment></tp:nomenclature-citation><tp:nomenclature-citation><tp:taxon-name>
                <tp:taxon-name-part taxon-name-part-type="genus">Phytodecta</tp:taxon-name-part> (<tp:taxon-name-part taxon-name-part-type="subgenus">Phytodecta</tp:taxon-name-part>) <tp:taxon-name-part taxon-name-part-type="species">gracilicornis</tp:taxon-name-part> <tp:taxon-name-part taxon-name-part-type="infraspecific-rank">var.</tp:taxon-name-part> <tp:taxon-name-part taxon-name-part-type="variety">kiberi</tp:taxon-name-part></tp:taxon-name><comment>Chûjô, 1941: 74 (type locality: Korea, Keiki-Do, Hosen-Gun, Mt. Syoyo-Zan); <xref ref-type="bibr" rid="B26">Gressitt and Kimoto 1963</xref>: 362 (as synonym of <tp:taxon-name><tp:taxon-name-part taxon-name-part-type="genus">Gonioctena</tp:taxon-name-part> <tp:taxon-name-part taxon-name-part-type="species">gracilicornis</tp:taxon-name-part></tp:taxon-name>).</comment></tp:nomenclature-citation><tp:nomenclature-citation><tp:taxon-name>
                <tp:taxon-name-part taxon-name-part-type="genus">Phytodecta</tp:taxon-name-part> (<tp:taxon-name-part taxon-name-part-type="subgenus">Phytodecta</tp:taxon-name-part>) <tp:taxon-name-part taxon-name-part-type="species">gracilicornis</tp:taxon-name-part> <tp:taxon-name-part taxon-name-part-type="infraspecific-rank">var.</tp:taxon-name-part> <tp:taxon-name-part taxon-name-part-type="variety">munaguro</tp:taxon-name-part></tp:taxon-name><comment>Chûjô, 1941: 75 (type locality: Korea, Kankyo-Hokudo, Mt. Kwambo-Zan); <xref ref-type="bibr" rid="B26">Gressitt and Kimoto 1963</xref>: 362 (as synonym of <tp:taxon-name><tp:taxon-name-part taxon-name-part-type="genus">Gonioctena</tp:taxon-name-part> <tp:taxon-name-part taxon-name-part-type="species">gracilicornis</tp:taxon-name-part></tp:taxon-name>).</comment></tp:nomenclature-citation><tp:nomenclature-citation><tp:taxon-name>
                <tp:taxon-name-part taxon-name-part-type="genus">Phytodecta</tp:taxon-name-part> (<tp:taxon-name-part taxon-name-part-type="subgenus">Phytodecta</tp:taxon-name-part>) <tp:taxon-name-part taxon-name-part-type="species">gracilicornis</tp:taxon-name-part> <tp:taxon-name-part taxon-name-part-type="infraspecific-rank">var.</tp:taxon-name-part> <tp:taxon-name-part taxon-name-part-type="variety">signaticollis</tp:taxon-name-part></tp:taxon-name><comment>Chûjô, 1941: 75 (type locality: E Siberia); <xref ref-type="bibr" rid="B26">Gressitt and Kimoto 1963</xref>: 361 (as synonym of <tp:taxon-name><tp:taxon-name-part taxon-name-part-type="genus">Gonioctena</tp:taxon-name-part> <tp:taxon-name-part taxon-name-part-type="species">gracilicornis</tp:taxon-name-part></tp:taxon-name>).</comment></tp:nomenclature-citation><tp:nomenclature-citation><tp:taxon-name>
                <tp:taxon-name-part taxon-name-part-type="genus">Gonioctena</tp:taxon-name-part> <tp:taxon-name-part taxon-name-part-type="species">sunkangensis</tp:taxon-name-part></tp:taxon-name><comment>Kimoto &amp; Kawase, 1966: 44 (type locality: Manchuria, Laoheishan); L. N. <xref ref-type="bibr" rid="B54">Medvedev 1982</xref>: 252 (as synonym of <tp:taxon-name><tp:taxon-name-part taxon-name-part-type="genus">Gonioctena</tp:taxon-name-part> <tp:taxon-name-part taxon-name-part-type="species">gracilicornis</tp:taxon-name-part></tp:taxon-name>).</comment></tp:nomenclature-citation><tp:nomenclature-citation><tp:taxon-name>
                <tp:taxon-name-part taxon-name-part-type="genus">Gonioctena</tp:taxon-name-part> <tp:taxon-name-part taxon-name-part-type="species">sungkangensis</tp:taxon-name-part></tp:taxon-name><comment>[sic!]: <xref ref-type="bibr" rid="B95">Takizawa 1985</xref>: 7.</comment></tp:nomenclature-citation><tp:nomenclature-citation><tp:taxon-name>
                <tp:taxon-name-part taxon-name-part-type="genus">Gonioctena</tp:taxon-name-part> (<tp:taxon-name-part taxon-name-part-type="subgenus">Gonioctena</tp:taxon-name-part>) <tp:taxon-name-part taxon-name-part-type="species">sungkangensis</tp:taxon-name-part></tp:taxon-name><comment>[sic!]: <xref ref-type="bibr" rid="B95">Takizawa 1985</xref>: 9; <xref ref-type="bibr" rid="B44">Lee and An 2001</xref>: 103.</comment></tp:nomenclature-citation><tp:nomenclature-citation><tp:taxon-name>
                <tp:taxon-name-part taxon-name-part-type="genus">Gonioctena</tp:taxon-name-part> (<tp:taxon-name-part taxon-name-part-type="subgenus">Gonioctena</tp:taxon-name-part>) <tp:taxon-name-part taxon-name-part-type="species">sunkangensis</tp:taxon-name-part></tp:taxon-name><comment>: V. L. <xref ref-type="bibr" rid="B67">Medvedev 2004</xref>: 41; <xref ref-type="bibr" rid="B39">Kippenberg 2010</xref>: 434; <xref ref-type="bibr" rid="B108">Yang et al. 2014</xref>: 368, <xref ref-type="bibr" rid="B109">2015</xref>: 50.</comment></tp:nomenclature-citation><tp:nomenclature-citation><tp:taxon-name>
                <tp:taxon-name-part taxon-name-part-type="genus">Gonioctena</tp:taxon-name-part> (<tp:taxon-name-part taxon-name-part-type="subgenus">Gonioctena</tp:taxon-name-part>) <tp:taxon-name-part taxon-name-part-type="species">coreana</tp:taxon-name-part></tp:taxon-name><comment>: L. N. <xref ref-type="bibr" rid="B55">Medvedev 1992</xref>: 573 (part) (misidentification).</comment></tp:nomenclature-citation><tp:nomenclature-citation><tp:taxon-name>
                <tp:taxon-name-part taxon-name-part-type="genus">Gonioctena</tp:taxon-name-part> <tp:taxon-name-part taxon-name-part-type="species">springlovae</tp:taxon-name-part></tp:taxon-name><comment>: <xref ref-type="bibr" rid="B46">Li 1992</xref>: 189 (misidentification).</comment></tp:nomenclature-citation></tp:nomenclature-citation-list></tp:nomenclature><tp:treatment-sec sec-type="type material"><title>Type material.</title><p>
            <italic><tp:taxon-name><tp:taxon-name-part taxon-name-part-type="genus">Gonioctena</tp:taxon-name-part> <tp:taxon-name-part taxon-name-part-type="species">gracilicornis</tp:taxon-name-part></tp:taxon-name></italic>: Syntypes 1♂ (<abbrev xmlns:xlink="http://www.w3.org/1999/xlink" content-type="institution" xlink:title="Senckenberg Deutsches Entomologisches Institut, Müncheberg, Germany" xlink:type="simple">SDEI</abbrev>), Amur // Coll. Kraatz // Dtsch Ent. Inst. Eberswalde // Lectotypus <italic><tp:taxon-name><tp:taxon-name-part taxon-name-part-type="genus">Gonioctena</tp:taxon-name-part> <tp:taxon-name-part taxon-name-part-type="species">gracilicornis</tp:taxon-name-part></tp:taxon-name></italic> Kz.; 1♂ (<abbrev xmlns:xlink="http://www.w3.org/1999/xlink" content-type="institution" xlink:title="Senckenberg Deutsches Entomologisches Institut, Müncheberg, Germany" xlink:type="simple">SDEI</abbrev>), Amur // Paralectotypus // Coll. Kraatz // Dtsch Ent. Inst. Eberswalde; 2♂♂, 5♀♀ (<abbrev xmlns:xlink="http://www.w3.org/1999/xlink" content-type="institution" xlink:title="Senckenberg Deutsches Entomologisches Institut, Müncheberg, Germany" xlink:type="simple">SDEI</abbrev>), Amur // Paralectotypus // Coll. Kraatz // <italic><tp:taxon-name><tp:taxon-name-part taxon-name-part-type="genus">Phytodecta</tp:taxon-name-part> <tp:taxon-name-part taxon-name-part-type="species">gracilicornis</tp:taxon-name-part></tp:taxon-name></italic> Kr. // Dtsch Ent. Inst. Eberswalde; 1♂ (<abbrev xmlns:xlink="http://www.w3.org/1999/xlink" content-type="institution" xlink:title="Senckenberg Deutsches Entomologisches Institut, Müncheberg, Germany" xlink:type="simple">SDEI</abbrev>), Amur, Christoph 77 // Paralectotypus // <italic><tp:taxon-name><tp:taxon-name-part taxon-name-part-type="genus">Phytodecta</tp:taxon-name-part> <tp:taxon-name-part taxon-name-part-type="species">gracilicornis</tp:taxon-name-part></tp:taxon-name></italic> Kr. // Dtsch Ent. Inst. Eberswalde; 1♂ (<abbrev xmlns:xlink="http://www.w3.org/1999/xlink" content-type="institution" xlink:title="The National History Museum, London, UK" xlink:type="simple">BMNH</abbrev>), Cotype // Amur // Brit. Mus, 1937-250 // <italic><tp:taxon-name><tp:taxon-name-part taxon-name-part-type="genus">Phytodecta</tp:taxon-name-part> <tp:taxon-name-part taxon-name-part-type="species">gracilicornis</tp:taxon-name-part></tp:taxon-name></italic> Kr. // Coll. Kraatz // Typus.</p><!--PageBreak--><p>
            <tp:taxon-name><tp:taxon-name-part taxon-name-part-type="genus">Phytodecta</tp:taxon-name-part> <tp:taxon-name-part taxon-name-part-type="species">gracilicornis</tp:taxon-name-part> <tp:taxon-name-part taxon-name-part-type="infraspecific-rank">var.</tp:taxon-name-part> <tp:taxon-name-part taxon-name-part-type="variety">kiberi</tp:taxon-name-part></tp:taxon-name>: Holotype in <named-content xmlns:xlink="http://www.w3.org/1999/xlink" content-type="dwc:institutional_code" xlink:type="simple">TARI</named-content>.</p><p>
            <tp:taxon-name><tp:taxon-name-part taxon-name-part-type="genus">Phytodecta</tp:taxon-name-part> <tp:taxon-name-part taxon-name-part-type="species">gracilicornis</tp:taxon-name-part> <tp:taxon-name-part taxon-name-part-type="infraspecific-rank">var.</tp:taxon-name-part> <tp:taxon-name-part taxon-name-part-type="variety">munaguro</tp:taxon-name-part></tp:taxon-name>: Holotype and paratype in <named-content xmlns:xlink="http://www.w3.org/1999/xlink" content-type="dwc:institutional_code" xlink:type="simple">TARI</named-content>.</p><p>
            <tp:taxon-name><tp:taxon-name-part taxon-name-part-type="genus">Phytodecta</tp:taxon-name-part> <tp:taxon-name-part taxon-name-part-type="species">gracilicornis</tp:taxon-name-part> <tp:taxon-name-part taxon-name-part-type="infraspecific-rank">var.</tp:taxon-name-part> <tp:taxon-name-part taxon-name-part-type="variety">signaticollis</tp:taxon-name-part></tp:taxon-name>: Type depository unknown.</p><p>
            <italic><tp:taxon-name><tp:taxon-name-part taxon-name-part-type="genus">Gonioctena</tp:taxon-name-part> <tp:taxon-name-part taxon-name-part-type="species">sunkangensis</tp:taxon-name-part></tp:taxon-name></italic>: Holotype ♂ (<abbrev xmlns:xlink="http://www.w3.org/1999/xlink" content-type="institution" xlink:title="Entomological Laboratory, Kyushu University, Fukuoka, Japan" xlink:type="simple">ELKU</abbrev>), Manchuria, Laoheishan, 17.X.1918 // <italic><tp:taxon-name><tp:taxon-name-part taxon-name-part-type="genus">Gonioctena</tp:taxon-name-part> <tp:taxon-name-part taxon-name-part-type="species">sunkangensis</tp:taxon-name-part></tp:taxon-name></italic> Kimoto &amp; Kawase // HOLOTYPE.</p></tp:treatment-sec><tp:treatment-sec sec-type="material"><title>Other material.</title><p>
            <bold>Russia</bold>: 1♂ (<named-content xmlns:xlink="http://www.w3.org/1999/xlink" content-type="dwc:institutional_code" xlink:type="simple">NHMB</named-content>), Vladivostok, Russia, 1933, N. Filippov; 1♂ (<named-content xmlns:xlink="http://www.w3.org/1999/xlink" content-type="dwc:institutional_code" xlink:type="simple">NHMB</named-content>), Russia, Primorsky Krai, Ussuriysk Reserve, VI.1956, L.N. Medvedev; 1♂ (<named-content xmlns:xlink="http://www.w3.org/1999/xlink" content-type="dwc:institutional_code" xlink:type="simple">NHMB</named-content>), Magadanska oblast, 13 km N of Klepka, 27.VI.1975 // <italic><tp:taxon-name><tp:taxon-name-part taxon-name-part-type="genus">Salix</tp:taxon-name-part></tp:taxon-name></italic>; 1♂ (<named-content xmlns:xlink="http://www.w3.org/1999/xlink" content-type="dwc:institutional_code" xlink:type="simple">NHMB</named-content>), pr. Kamenushka 30 km E Ussurijsk, 20–25.VI.1990 // USSR Ussuri, Maritime Terr., S. Kasantsev; 1♀ (<named-content xmlns:xlink="http://www.w3.org/1999/xlink" content-type="dwc:institutional_code" xlink:type="simple">NHMB</named-content>), Transbaikal; 1♂ (<named-content xmlns:xlink="http://www.w3.org/1999/xlink" content-type="dwc:institutional_code" xlink:type="simple">NHMB</named-content>), Tschita, Transbaikalien. Hermann Frieb.; 1♂ (<named-content xmlns:xlink="http://www.w3.org/1999/xlink" content-type="dwc:institutional_code" xlink:type="simple">NHMB</named-content>), Sutschan, Ussuri; 1♂ (<named-content xmlns:xlink="http://www.w3.org/1999/xlink" content-type="dwc:institutional_code" xlink:type="simple">NHMB</named-content>), Sibiria orient., Sotka-Sora, B. v.Bodemeyer; 2♂♂, 1♀ (<abbrev xmlns:xlink="http://www.w3.org/1999/xlink" content-type="institution" xlink:title="Jan Bezděk Collection, Brno, Czech Republic" xlink:type="simple">JBC</abbrev>), Russia, Krasnojarskij K. Sajanogorsk, Maina, 3–9.VII.1994, leg. Kletecka; 1♂ (<abbrev xmlns:xlink="http://www.w3.org/1999/xlink" content-type="institution" xlink:title="Andrzej O. Bieńkowski Collection, Moscow, Russia" xlink:type="simple">ABC</abbrev>), Russia, Primorskiy Kray, Zarechnoye 10 km SE, Ussuriysk, <named-content xmlns:xlink="http://www.w3.org/1999/xlink" content-type="dwc:verbatimCoordinates" xlink:type="simple"><named-content content-type="geo-json" specific-use="{&#34;type&#34;:&#34;Point&#34;,&#34;coordinates&#34;:[132.18,43.37]}" xlink:type="simple">43.37N 132.18E</named-content></named-content>, 11.VI.1993, 200 m, leg. L. Zerche; 3♂♂, 1♀ (<abbrev xmlns:xlink="http://www.w3.org/1999/xlink" content-type="institution" xlink:title="Andrzej O. Bieńkowski Collection, Moscow, Russia" xlink:type="simple">ABC</abbrev>), Russia, Tuva, S. Slopes of E. Tanu-Ola Mts., envir. Samagaltai vill., 1400–1800 m, 21.V.–11.VI.2002, Vashchenko leg.; 3♂♂ (<abbrev xmlns:xlink="http://www.w3.org/1999/xlink" content-type="institution" xlink:title="Hee-Wook Cho Collection, Andong, South Korea" xlink:type="simple">HCC</abbrev>), Russia, NE Siberia, Yakutia reg., Khandyga, VII.1993, Maglis leg.; 7♂♂, 2♀♀ (<abbrev xmlns:xlink="http://www.w3.org/1999/xlink" content-type="institution" xlink:title="Hee-Wook Cho Collection, Andong, South Korea" xlink:type="simple">HCC</abbrev>), Russia, S Siberia, Tuva, S slope of E Tannu Ola Mts, Samag altai v., 1600m, 10.VI.2004, S. Vaschenko leg.; 2♂♂, 1♀ (<abbrev xmlns:xlink="http://www.w3.org/1999/xlink" content-type="institution" xlink:title="Entomological Laboratory, Ehime University, Matsuyama, Japan" xlink:type="simple">ELEU</abbrev>), Far East Russia, nr. Anisimovka, Primor Territ., 3.VII.1999, Y. Notsu leg.; 1♀ (<abbrev xmlns:xlink="http://www.w3.org/1999/xlink" content-type="institution" xlink:title="Entomological Laboratory, Ehime University, Matsuyama, Japan" xlink:type="simple">ELEU</abbrev>), Russia, Bistraya River, Kamchatka (<named-content xmlns:xlink="http://www.w3.org/1999/xlink" content-type="dwc:verbatimCoordinates" xlink:type="simple"><named-content content-type="geo-json" specific-use="{&#34;type&#34;:&#34;Point&#34;,&#34;coordinates&#34;:[157.42,53.55]}" xlink:type="simple">53.55N, 157.42E</named-content></named-content>), 16.VIII.2000, T. Yamamoto leg.; 16♂♂, 5♀♀ (<abbrev xmlns:xlink="http://www.w3.org/1999/xlink" content-type="institution" xlink:title="František Kantner Collection, České Budějovice, Czech Republic" xlink:type="simple">FKC</abbrev>), Russia, Primorskij kr., Arsenev env., VI.1991, leg. M. Štrba; 10♂♂, 5♀♀ (<abbrev xmlns:xlink="http://www.w3.org/1999/xlink" content-type="institution" xlink:title="František Kantner Collection, České Budějovice, Czech Republic" xlink:type="simple">FKC</abbrev>), Russia, Krasnojarskij kr., Sajangorsk, Maina, 3.VII.1994, leg. Z. Kletecka; 1♂ (<abbrev xmlns:xlink="http://www.w3.org/1999/xlink" content-type="institution" xlink:title="Lev N. Medvedev Collection, Moscow, Russia" xlink:type="simple">LMC</abbrev>), Saghalien, Toyohara, 16.VII.1922, Teiso Esaki; 1♂ (<abbrev xmlns:xlink="http://www.w3.org/1999/xlink" content-type="institution" xlink:title="Senckenberg Deutsches Entomologisches Institut, Müncheberg, Germany" xlink:type="simple">SDEI</abbrev>), Russia: Primorsky Kray, Sikhote-Alin, Biof. Stat. 35 km SE, Chuguyevka // <named-content xmlns:xlink="http://www.w3.org/1999/xlink" content-type="dwc:verbatimCoordinates" xlink:type="simple"><named-content content-type="geo-json" specific-use="{&#34;type&#34;:&#34;Point&#34;,&#34;coordinates&#34;:[134.02,44.05]}" xlink:type="simple">44.05N 134.02E</named-content></named-content>, 31.V.1993, 650 m, leg. L. Zerche et al.; 1♂ (<abbrev xmlns:xlink="http://www.w3.org/1999/xlink" content-type="institution" xlink:title="Senckenberg Deutsches Entomologisches Institut, Müncheberg, Germany" xlink:type="simple">SDEI</abbrev>), Russia, Primorsky Kray, Krounovka, Medveditsa river, 40 km SW Ussuriysk, 250 m // <named-content xmlns:xlink="http://www.w3.org/1999/xlink" content-type="dwc:verbatimCoordinates" xlink:type="simple"><named-content content-type="geo-json" specific-use="{&#34;type&#34;:&#34;Point&#34;,&#34;coordinates&#34;:[131.25,43.05]}" xlink:type="simple">43°3’N, 131°15’E</named-content></named-content>, 2–6.VIII.1993, leg. E.K. Groll; 1♂ (<abbrev xmlns:xlink="http://www.w3.org/1999/xlink" content-type="institution" xlink:title="Senckenberg Deutsches Entomologisches Institut, Müncheberg, Germany" xlink:type="simple">SDEI</abbrev>), Amur, Christoph 77 // Coll. Kraatz; 1♂, 1♀ (<named-content xmlns:xlink="http://www.w3.org/1999/xlink" content-type="dwc:institutional_code" xlink:type="simple">ZIN</named-content>), Russia, Magadan Oblast, Tenkinsky District, Kolyma River, Duskanya Village (or river outlet), 8.VIII.1979, Migovich leg.; 1♂ (<named-content xmlns:xlink="http://www.w3.org/1999/xlink" content-type="dwc:institutional_code" xlink:type="simple">ZIN</named-content>), Russia, Magadan Oblast, Tenkinsky District, Kolyma River, Duskanya Village (or river outlet), 3.VIII.1979, Russ leg.; 1♂ (<named-content xmlns:xlink="http://www.w3.org/1999/xlink" content-type="dwc:institutional_code" xlink:type="simple">ZIN</named-content>), Russia, Primorsky Krai, Ussuriysky Urban Okrug, Kaimanovka Village (Suputinsky Dok Village), 14.VI.1960, Kabakov leg.; 1♂, 1♀ (<named-content xmlns:xlink="http://www.w3.org/1999/xlink" content-type="dwc:institutional_code" xlink:type="simple">MNHN</named-content>), <named-content xmlns:xlink="http://www.w3.org/1999/xlink" xlink:type="simple" content-type="institution" xlink:href="http://grbio.org/institution/museum-0">Museum</named-content> Paris Siberie env. D’Irkoutsk, Nilova Poustine, D. Busson 1913; 1♀ (<named-content xmlns:xlink="http://www.w3.org/1999/xlink" content-type="dwc:institutional_code" xlink:type="simple">NMPC</named-content>), Transbaikalien, Leder Reitter // Collectio A. Fleischer // Ovoviviparous, Det. H.W. Cho; 1♂ (<named-content xmlns:xlink="http://www.w3.org/1999/xlink" content-type="dwc:institutional_code" xlink:type="simple">TLMF</named-content>), Kamchatka, Elisovo (<named-content xmlns:xlink="http://www.w3.org/1999/xlink" content-type="dwc:verbatimCoordinates" xlink:type="simple"><named-content content-type="geo-json" specific-use="{&#34;type&#34;:&#34;Point&#34;,&#34;coordinates&#34;:[158.416667,53.333333]}" xlink:type="simple">53°20’N, 158°25’E</named-content></named-content>), 13.VIII.1995, leg. S. Bohl; 2♂♂ (<named-content xmlns:xlink="http://www.w3.org/1999/xlink" content-type="dwc:institutional_code" xlink:type="simple">TLMF</named-content>), VII.–VIII., Russia, Primorsky Krai, Kedrovaja pad, leg. + det. L. Medvedev; 2♂♂, 2♀♀ (<named-content xmlns:xlink="http://www.w3.org/1999/xlink" content-type="dwc:institutional_code" xlink:type="simple">TLMF</named-content>), Transbaicalia, Selenga-Tal; 1♂ (<named-content xmlns:xlink="http://www.w3.org/1999/xlink" content-type="dwc:institutional_code" xlink:type="simple">TLMF</named-content>), Blagovetchensk, leg. Zaizev; 3♂♂, 3♀♀ (<named-content xmlns:xlink="http://www.w3.org/1999/xlink" content-type="dwc:institutional_code" xlink:type="simple">TLMF</named-content>), Russia, Tuva, Shuurmag, Khorumnug-Tayga, 800m, 29.VI.–1.VII.1998, leg. Vashchenko; 7♂♂, 10♀♀ (<named-content xmlns:xlink="http://www.w3.org/1999/xlink" content-type="dwc:institutional_code" xlink:type="simple">TLMF</named-content>), E-Sibiria, Chabarowsk, Ochotsk surr., Ulia-river, 13.VII.–7.VIII.1985, leg. Ryvkin &amp; Veselova; 1♂ (<named-content xmlns:xlink="http://www.w3.org/1999/xlink" content-type="dwc:institutional_code" xlink:type="simple">TLMF</named-content>), Russia, Amur reg., Selemdgin distr., Tamsche, 4.IX.2004, leg. Ryvkin; 1♀ (<named-content xmlns:xlink="http://www.w3.org/1999/xlink" content-type="dwc:institutional_code" xlink:type="simple">TLMF</named-content>), Russia, Amur reg., Selemdgin distr., Norsk vill., 2.VIII.2004, leg. Ryvkin &amp; Veselova. <bold>Mon<!--PageBreak-->golia</bold>: 2♀♀ (<abbrev xmlns:xlink="http://www.w3.org/1999/xlink" content-type="institution" xlink:title="František Kantner Collection, České Budějovice, Czech Republic" xlink:type="simple">FKC</abbrev>), Mongolia, 50 km E of Ulanbatar, Tuul riv., 22.VI.2003, J. Halada lgt.; 1♂, 1♀ (<named-content xmlns:xlink="http://www.w3.org/1999/xlink" content-type="dwc:institutional_code" xlink:type="simple">NMPC</named-content>), Nordl. Mongolei. Changai, Leder. // Coll. Achard Mus. Pragense; 1♂ (<named-content xmlns:xlink="http://www.w3.org/1999/xlink" content-type="dwc:institutional_code" xlink:type="simple">NMPC</named-content>), Mongolia, Reitter // Coll. Achard Mus. Pragense. <bold>China</bold>: 1♂ (<abbrev xmlns:xlink="http://www.w3.org/1999/xlink" content-type="institution" xlink:title="Senckenberg Deutsches Entomologisches Institut, Müncheberg, Germany" xlink:type="simple">SDEI</abbrev>), China, Charbin, v. Bennigsen // Fleischer det.; 1♂ (<abbrev xmlns:xlink="http://www.w3.org/1999/xlink" content-type="institution" xlink:title="Senckenberg Deutsches Entomologisches Institut, Müncheberg, Germany" xlink:type="simple">SDEI</abbrev>), Erzendjanzsy, Manshukuo, leg. W. Alin, 21.VI.1940; 1♂ (<abbrev xmlns:xlink="http://www.w3.org/1999/xlink" content-type="institution" xlink:title="Senckenberg Deutsches Entomologisches Institut, Müncheberg, Germany" xlink:type="simple">SDEI</abbrev>), Erzendjanzsy, Manshukuo, leg. W. Alin, 15.VI.1941; 2♂♂ (<named-content xmlns:xlink="http://www.w3.org/1999/xlink" content-type="dwc:institutional_code" xlink:type="simple">MNHN</named-content>), <named-content xmlns:xlink="http://www.w3.org/1999/xlink" xlink:type="simple" content-type="institution" xlink:href="http://grbio.org/institution/museum-0">Museum</named-content> Paris Mandjourie Ourga a Tsitsikhar, J. Chaffnjon 174-96; 1♂ (<named-content xmlns:xlink="http://www.w3.org/1999/xlink" content-type="dwc:institutional_code" xlink:type="simple">NMPC</named-content>), Charbin v. Bennigsen // Collectio A. Fleischer // <tp:taxon-name><tp:taxon-name-part taxon-name-part-type="genus">Phytodecta</tp:taxon-name-part> <tp:taxon-name-part taxon-name-part-type="species">gracilicornis</tp:taxon-name-part> <tp:taxon-name-part taxon-name-part-type="infraspecific-rank">ab.</tp:taxon-name-part> <tp:taxon-name-part taxon-name-part-type="aberration">innocens</tp:taxon-name-part></tp:taxon-name> Mader 1945 Det. J. Bechyně. <bold>North Korea</bold>: 1♂ (<named-content xmlns:xlink="http://www.w3.org/1999/xlink" content-type="dwc:institutional_code" xlink:type="simple">NHMB</named-content>), PuRyong, N. Korea; 1♂, 1♀ (<abbrev xmlns:xlink="http://www.w3.org/1999/xlink" content-type="institution" xlink:title="Systematic Entomology, Hokkaido University Museum, Sapporo, Japan" xlink:type="simple">SEHU</abbrev>), Rangrim, Nth Korea, 1.VII.1980. <bold>South Korea</bold>: 3♂♂ (<abbrev xmlns:xlink="http://www.w3.org/1999/xlink" content-type="institution" xlink:title="Hee-Wook Cho Collection, Andong, South Korea" xlink:type="simple">HCC</abbrev>), Korea, Gyeongbuk Prov., Bonghwa-gun, Socheon-myeon, Buncheon-ri, 13.V.2006, H.W. Cho; 7♂♂, 1♀ (<abbrev xmlns:xlink="http://www.w3.org/1999/xlink" content-type="institution" xlink:title="Hee-Wook Cho Collection, Andong, South Korea" xlink:type="simple">HCC</abbrev>), Korea, Gangwon Prov., Pyeongchang-gun, Mt. Gyebangsan, 30.V.2006, H.W. Cho; 3♂♂, 1♀ (<abbrev xmlns:xlink="http://www.w3.org/1999/xlink" content-type="institution" xlink:title="Hee-Wook Cho Collection, Andong, South Korea" xlink:type="simple">HCC</abbrev>), Korea, Gangwon Prov., Pyeongchang-gun, Mt. Odaesan, 30.V.2006, H.W. Cho; 1♂ (<abbrev xmlns:xlink="http://www.w3.org/1999/xlink" content-type="institution" xlink:title="Hee-Wook Cho Collection, Andong, South Korea" xlink:type="simple">HCC</abbrev>), Korea, Gangwon Prov., Pyeongchang-gun, Mt. Odaesan, 6.VI.2009, H.W. Cho; 1♂ (<abbrev xmlns:xlink="http://www.w3.org/1999/xlink" content-type="institution" xlink:title="Hee-Wook Cho Collection, Andong, South Korea" xlink:type="simple">HCC</abbrev>), Korea, Gangwon Prov., Hongcheon-gun, Nae-myeon, Myeonggae-ri, 13.VII.2002, D.Y. Lee; 1♂ (<abbrev xmlns:xlink="http://www.w3.org/1999/xlink" content-type="institution" xlink:title="Hee-Wook Cho Collection, Andong, South Korea" xlink:type="simple">HCC</abbrev>), Korea, Gangwon Prov., Hongcheon-gun, Nae-myeon, Unduryeong, 11.VI.1997, S.B. Ahn.</p></tp:treatment-sec><tp:treatment-sec sec-type="diagnosis"><title>Diagnosis.</title><p>This species is very similar to <italic><tp:taxon-name><tp:taxon-name-part taxon-name-part-type="genus">Gonioctena</tp:taxon-name-part> <tp:taxon-name-part taxon-name-part-type="species">springlovae</tp:taxon-name-part></tp:taxon-name></italic> in having large body size, long antennae and similar shape of aedeagus. However, <italic><tp:taxon-name><tp:taxon-name-part taxon-name-part-type="genus">Gonioctena</tp:taxon-name-part> <tp:taxon-name-part taxon-name-part-type="species">gracilicornis</tp:taxon-name-part></tp:taxon-name></italic> can be distinguished by pronotum with strongly rounded lateral sides (feebly rounded in <italic><tp:taxon-name><tp:taxon-name-part taxon-name-part-type="genus">Gonioctena</tp:taxon-name-part> <tp:taxon-name-part taxon-name-part-type="species">springlovae</tp:taxon-name-part></tp:taxon-name></italic>), pronotum reddish brown, with or with a large black marking, sometimes entirely black (always entirely black in <italic><tp:taxon-name><tp:taxon-name-part taxon-name-part-type="genus">Gonioctena</tp:taxon-name-part> <tp:taxon-name-part taxon-name-part-type="species">springlovae</tp:taxon-name-part></tp:taxon-name></italic>) and aedeagus rather thick (thin in <italic><tp:taxon-name><tp:taxon-name-part taxon-name-part-type="genus">Gonioctena</tp:taxon-name-part> <tp:taxon-name-part taxon-name-part-type="species">springlovae</tp:taxon-name-part></tp:taxon-name></italic>).</p></tp:treatment-sec><tp:treatment-sec sec-type="redescription"><title>Redescription.</title><p>Measurements in mm (n = 5): length of body: 6.20–7.00 (mean 6.66); width of body: 3.70–4.20 (mean 3.99); height of body: 2.60–3.20 (mean 2.87); width of head: 1.77–1.95 (mean 1.84); interocular distance: 1.17–1.30 (mean 1.24); width of apex of pronotum: 2.00–2.30 (mean 2.13); width of base of pronotum: 3.02–3.40 (mean 3.22); maximum width of pronotum: 3.10–3.47 (mean 3.28); length of pronotum along midline: 1.57–1.70 (mean 1.63); length of elytra along suture: 4.60–5.35 (mean 5.03).</p><p>Body oblong oval and moderately convex (Fig. <xref ref-type="fig" rid="F1">3</xref>). Coloration extremely variable. Head black, with reddish brown band near apex of mandibles. Antennomeres 1–5 yellowish brown, sometimes darkened, 6–7 dark brown to blackish brown, 8–11 black. Pronotum reddish brown, with or without a large black marking, sometimes entirely black (Fig. <xref ref-type="fig" rid="F5">25</xref>). Scutellum black. Elytra reddish brown, with or without 5 pairs of black spots, sometimes enlarged and connected with each other. Venter black, with hypomera and apical margin of last abdominal ventrite reddish brown. Legs black, with tibiae reddish brown except base and inner margin and tarsi dark brown to blackish brown, sometimes tibiae and tarsi largely black. Rarely body almost completely black except antennae.</p><fig id="F5" position="float" orientation="portrait"><label>Figures 17–25.</label><caption><p>
          <italic><tp:taxon-name><tp:taxon-name-part taxon-name-part-type="genus">Gonioctena</tp:taxon-name-part> <tp:taxon-name-part taxon-name-part-type="species">gracilicornis</tp:taxon-name-part></tp:taxon-name></italic>. <bold>17</bold> Antenna (♂, ♀) <bold>18</bold> Aedeagus (Amur) <bold>19</bold> Aedeagus (Tuva, Russia) <bold>20</bold> Aedeagus (Ulan Bator, Mongolia) <bold>21</bold> Aedeagus (Transbaikalia) <bold>22</bold> Aedeagus (Charbin, China) <bold>23</bold> Aedeagus (Pyeongchang, South Korea) <bold>24</bold> Aedeagus (Anisimovka, Russia) <bold>25</bold> Color variation. Scale bars = 1.0 mm.</p></caption><graphic xmlns:xlink="http://www.w3.org/1999/xlink" xlink:href="zookeys-596-087-g005.jpg" position="float" orientation="portrait" xlink:type="simple" id="oo_91719.jpg"/></fig><p>
            <italic>Head</italic>. Vertex weakly convex, covered with sparse punctures, becoming denser toward sides. Frontal suture V-shaped, coronal suture weak. Frons flat, strongly depressed anteriorly, covered with moderately dense punctures. Clypeus very narrow and <!--PageBreak-->trapezoidal. Anterior margin of labrum distinctly concave. Mandibles with 2 sharp apical teeth and a deep excavation for apical maxillary palpomere at outer side. Maxillary palps 4-segmented, with apical palpomere distinctly widened, truncate apically in male; slightly widened in female. Antennae in male longer than half length of body; antennomere 1 robust; antennomere 2 shorter than 3; antennomere 3 longer than 4; antennomeres 7–11 elongate; antennomere 11 longest, about 3.44 times as long as wide (Fig. <xref ref-type="fig" rid="F5">17</xref>). Antennae in female reaching elytral humeri; antennomere 11 about 2.72 times as long as wide.</p><p>
            <italic>Pronotum</italic>. Lateral sides widest near base, roundly moderately narrowed anteriorly, anterior angles strongly produced (Fig. <xref ref-type="fig" rid="F1">4</xref>). Anterior and lateral margins bordered, lateral margins well visible in dorsal view. Trichobothria present on posterior angles. Disc covered with sparse punctures; lateral sides covered with much coarser and denser punctures, becoming larger toward base, partially confluent near basal margin; interspaces covered with fine and sparse punctures. Scutellum variable in length, as long as wide, longer than wide or wider than long.</p><p>
            <italic>Elytra</italic>. Lateral sides slightly widened posteriorly, widest beyond middle, thence roundly narrowed posteriorly. Humeral calli well developed. Disc covered with 11 regular rows of large punctures, including a short scutellar row; interspaces shagreened in some specimens, covered with fine and sparse punctures. Epipleura wholly visible in lateral view. Hind wings well developed.</p><p>
            <italic>Venter</italic>. Hypomera weakly rugose, with dense punctures on anterior side. Prosternum covered with coarse and dense punctures bearing long setae; prosternal process enlarged apically, bordered laterally, with sparse punctures. Metasternum covered with small and sparse punctures in median region, large and dense punctures in lateral region. Abdominal ventrites covered with dense punctures bearing short setae.</p><p>
            <italic>Legs</italic>. Moderately robust. Tibiae widened apically, with a tooth-like projection. Fore legs with tarsomere 1 enlarged, slightly wider or narrower than 3 in male; distinctly narrower than 3 in female. Tarsal claws appendiculate.</p><p>
            <italic>Genitalia</italic>. Aedeagus rather thick, moderately narrowed apically, with apical process rather thick in dorsal view; moderately curved, with apical process pointed and slightly bent downward at apex in lateral view (Figs <xref ref-type="fig" rid="F5">18–24</xref>). Spermatheca absent.</p></tp:treatment-sec><tp:treatment-sec sec-type="distribution"><title>Distribution.</title><p>Russia (East Siberia, Far East, Sakhalin), Mongolia, China (Heilongjiang), North Korea, South Korea (Fig. <xref ref-type="fig" rid="F4">16</xref>).</p></tp:treatment-sec><tp:treatment-sec sec-type="host"><title>Host plant.</title><p>
            <tp:taxon-name><tp:taxon-name-part taxon-name-part-type="family">Salicaceae</tp:taxon-name-part></tp:taxon-name>: <italic><tp:taxon-name><tp:taxon-name-part taxon-name-part-type="genus">Salix</tp:taxon-name-part> <tp:taxon-name-part taxon-name-part-type="species">caprea</tp:taxon-name-part></tp:taxon-name></italic>, <italic><tp:taxon-name><tp:taxon-name-part taxon-name-part-type="genus">Salix</tp:taxon-name-part> <tp:taxon-name-part taxon-name-part-type="species">rorida</tp:taxon-name-part></tp:taxon-name></italic>, <italic><tp:taxon-name><tp:taxon-name-part taxon-name-part-type="genus">Salix</tp:taxon-name-part> <tp:taxon-name-part taxon-name-part-type="species">sachalinensis</tp:taxon-name-part></tp:taxon-name></italic> (L. N. <xref ref-type="bibr" rid="B52">Medvedev 1968</xref>); <italic><tp:taxon-name><tp:taxon-name-part taxon-name-part-type="genus">Salix</tp:taxon-name-part></tp:taxon-name></italic> spp. (L. N. <xref ref-type="bibr" rid="B63">Medvedev and Zaytsev 1978</xref>, L. N. <xref ref-type="bibr" rid="B54">Medvedev 1982</xref>, <xref ref-type="bibr" rid="B55">1992</xref>, L. N. <xref ref-type="bibr" rid="B61">Medvedev and Roginskaya 1988</xref>, L. N. <xref ref-type="bibr" rid="B59">Medvedev and Dubeshko 1992</xref>, <xref ref-type="bibr" rid="B111">Zaytsev and L. N. Medvedev 2009</xref>).</p></tp:treatment-sec><tp:treatment-sec sec-type="remarks"><title>Remarks.</title><p>
            <italic><tp:taxon-name><tp:taxon-name-part taxon-name-part-type="genus">Gonioctena</tp:taxon-name-part> <tp:taxon-name-part taxon-name-part-type="species">gracilicornis</tp:taxon-name-part></tp:taxon-name></italic> is widely distributed in the Northeastern Palearctic region (Fig. <xref ref-type="fig" rid="F4">16</xref>) and is slightly variable in the shape of aedeagus (Figs <xref ref-type="fig" rid="F5">18–24</xref>). <tp:taxon-name><tp:taxon-name-part taxon-name-part-type="genus">Gonioctena</tp:taxon-name-part> <tp:taxon-name-part taxon-name-part-type="species">gracilicornis</tp:taxon-name-part> <tp:taxon-name-part taxon-name-part-type="infraspecific-rank">var.</tp:taxon-name-part> <tp:taxon-name-part taxon-name-part-type="variety">kiberi</tp:taxon-name-part></tp:taxon-name>, <italic><tp:taxon-name><tp:taxon-name-part taxon-name-part-type="species">munaguro</tp:taxon-name-part></tp:taxon-name></italic>, <italic><tp:taxon-name><tp:taxon-name-part taxon-name-part-type="species">signaticollis</tp:taxon-name-part></tp:taxon-name></italic> were described by <xref ref-type="bibr" rid="B15">Chûjô (1941)</xref> and synonymized with <italic><tp:taxon-name><tp:taxon-name-part taxon-name-part-type="genus">Gonioctena</tp:taxon-name-part> <tp:taxon-name-part taxon-name-part-type="species">gracilicornis</tp:taxon-name-part></tp:taxon-name></italic> by <xref ref-type="bibr" rid="B26">Gressitt and Kimoto (1963)</xref>. However, the type specimens of these variations have not been examined and their taxonomic status needs to be re-examined. <xref ref-type="bibr" rid="B54">Medvedev (1982)</xref> synonymized <!--PageBreak--><italic><tp:taxon-name><tp:taxon-name-part taxon-name-part-type="genus">Gonioctena</tp:taxon-name-part> <tp:taxon-name-part taxon-name-part-type="species">sunkangensis</tp:taxon-name-part></tp:taxon-name></italic> with <italic><tp:taxon-name><tp:taxon-name-part taxon-name-part-type="genus">Gonioctena</tp:taxon-name-part> <tp:taxon-name-part taxon-name-part-type="species">gracilicornis</tp:taxon-name-part></tp:taxon-name></italic>, however he did not examine the type of <italic><tp:taxon-name><tp:taxon-name-part taxon-name-part-type="genus">Gonioctena</tp:taxon-name-part> <tp:taxon-name-part taxon-name-part-type="species">sunkangensis</tp:taxon-name-part></tp:taxon-name></italic>. We examined types of both species and confirm that both are conspecific. Lectotype label of <italic><tp:taxon-name><tp:taxon-name-part taxon-name-part-type="genus">Gonioctena</tp:taxon-name-part> <tp:taxon-name-part taxon-name-part-type="species">gracilicornis</tp:taxon-name-part></tp:taxon-name></italic> by L. N. Medvedev has not been published, and thus invalid. Li’s record (<xref ref-type="bibr" rid="B46">1992</xref>) is probably based on misidentified <italic><tp:taxon-name><tp:taxon-name-part taxon-name-part-type="genus">Gonioctena</tp:taxon-name-part> <tp:taxon-name-part taxon-name-part-type="species">gracilicornis</tp:taxon-name-part></tp:taxon-name></italic> because <italic><tp:taxon-name><tp:taxon-name-part taxon-name-part-type="genus">Gonioctena</tp:taxon-name-part> <tp:taxon-name-part taxon-name-part-type="species">springlovae</tp:taxon-name-part></tp:taxon-name></italic> has not been recorded from China. Female laid larvae which were enclosed within chorion on leaves of <italic><tp:taxon-name><tp:taxon-name-part taxon-name-part-type="genus">Salix</tp:taxon-name-part></tp:taxon-name></italic> sp. in South Korea, therefore this species is ovoviviparous (Fig. <xref ref-type="fig" rid="F12">66</xref>).</p></tp:treatment-sec><tp:treatment-sec><!--Section generated to contain objects referenced in tp:taxon-treatment.--><fig id="F1" position="float" orientation="portrait"><label>Figures 1–6.</label><caption><p>Dorsal habitus and pronotum. <bold>1–2</bold> <italic><tp:taxon-name><tp:taxon-name-part taxon-name-part-type="genus">Gonioctena</tp:taxon-name-part> <tp:taxon-name-part taxon-name-part-type="species">amurensis</tp:taxon-name-part></tp:taxon-name></italic> sp. n., holotype <bold>3–4</bold> <italic><tp:taxon-name><tp:taxon-name-part taxon-name-part-type="genus">Gonioctena</tp:taxon-name-part> <tp:taxon-name-part taxon-name-part-type="species">gracilicornis</tp:taxon-name-part></tp:taxon-name></italic> <bold>5–6</bold> <italic><tp:taxon-name><tp:taxon-name-part taxon-name-part-type="genus">Gonioctena</tp:taxon-name-part> <tp:taxon-name-part taxon-name-part-type="species">jani</tp:taxon-name-part></tp:taxon-name></italic> sp. n., holotype. Scale bars = 1.0 mm.</p></caption><graphic xmlns:xlink="http://www.w3.org/1999/xlink" xlink:href="zookeys-596-087-g001.jpg" position="float" orientation="portrait" xlink:type="simple" id="oo_91715.jpg"/></fig><fig id="F4" position="float" orientation="portrait"><label>Figure 16.</label><caption><p>Distribution of <italic><tp:taxon-name><tp:taxon-name-part taxon-name-part-type="genus">Gonioctena</tp:taxon-name-part> <tp:taxon-name-part taxon-name-part-type="species">amurensis</tp:taxon-name-part></tp:taxon-name></italic>, <italic><tp:taxon-name><tp:taxon-name-part taxon-name-part-type="genus">Gonioctena</tp:taxon-name-part> <tp:taxon-name-part taxon-name-part-type="species">gracilicornis</tp:taxon-name-part></tp:taxon-name></italic>, <italic><tp:taxon-name><tp:taxon-name-part taxon-name-part-type="genus">Gonioctena</tp:taxon-name-part> <tp:taxon-name-part taxon-name-part-type="species">jani</tp:taxon-name-part></tp:taxon-name></italic> and <italic><tp:taxon-name><tp:taxon-name-part taxon-name-part-type="genus">Gonioctena</tp:taxon-name-part> <tp:taxon-name-part taxon-name-part-type="species">springlovae</tp:taxon-name-part></tp:taxon-name></italic> based on specimens in Asia.</p></caption><graphic xmlns:xlink="http://www.w3.org/1999/xlink" xlink:href="zookeys-596-087-g004.jpg" position="float" orientation="portrait" xlink:type="simple" id="oo_91718.jpg"/></fig><fig id="F12" position="float" orientation="portrait"><label>Figures 66–67.</label><caption><p>Ovoviviparous species. <bold>66</bold> Newly laid larvae of <italic><tp:taxon-name><tp:taxon-name-part taxon-name-part-type="genus">Gonioctena</tp:taxon-name-part> <tp:taxon-name-part taxon-name-part-type="species">gracilicornis</tp:taxon-name-part></tp:taxon-name></italic> <bold>67</bold> Larvae dissected from a female of <italic><tp:taxon-name><tp:taxon-name-part taxon-name-part-type="genus">Gonioctena</tp:taxon-name-part> <tp:taxon-name-part taxon-name-part-type="species">nivosa</tp:taxon-name-part></tp:taxon-name></italic>.</p></caption><graphic xmlns:xlink="http://www.w3.org/1999/xlink" xlink:href="zookeys-596-087-g012.jpg" position="float" orientation="portrait" xlink:type="simple" id="oo_91726.jpg"/></fig></tp:treatment-sec><ref-list><ref id="B102"><mixed-citation xmlns:xlink="http://www.w3.org/1999/xlink" xlink:type="simple">
          <person-group><name name-style="western"><surname>Weise</surname><given-names>J</given-names></name></person-group> (<year>1893</year>) <chapter-title><tp:taxon-name><tp:taxon-name-part taxon-name-part-type="family">Chrysomelidae</tp:taxon-name-part></tp:taxon-name>. Lieferung 6.</chapter-title> In: <source>Naturgeschichte der Insecten Deutschlands. Erste Abtheilung <tp:taxon-name><tp:taxon-name-part taxon-name-part-type="order">Coleoptera</tp:taxon-name-part></tp:taxon-name>. Sechster Band</source>. <publisher-name>Nicolaische Verlags-Buchhandlung</publisher-name>, <publisher-loc>Berlin</publisher-loc>, <fpage>961</fpage>–<lpage>1161</lpage>.</mixed-citation></ref><ref id="B31"><mixed-citation xmlns:xlink="http://www.w3.org/1999/xlink" xlink:type="simple">
          <person-group><name name-style="western"><surname>Jacobson</surname><given-names>G</given-names></name></person-group> (<year>1901</year>) <article-title>Symbola ad cognitionem Chrysomelidarum Rossicae asiaticae.</article-title> <source>Öfversigt af Finska Vetenkaps-Societetens Förhandlingar</source> <volume>43</volume>[<issue>1900–1901</issue>]: <fpage>99</fpage>–<lpage>147</lpage>.</mixed-citation></ref><ref id="B3"><mixed-citation xmlns:xlink="http://www.w3.org/1999/xlink" xlink:type="simple">
          <person-group><name name-style="western"><surname>Bechyně</surname><given-names>J</given-names></name></person-group> (<year>1948</year>) <article-title>Příspěvek k poznání rodu <italic><tp:taxon-name><tp:taxon-name-part taxon-name-part-type="genus">Phytodecta</tp:taxon-name-part></tp:taxon-name></italic> Kirby. Additamenta ad cognitionem specierum generis <italic><tp:taxon-name><tp:taxon-name-part taxon-name-part-type="genus">Phytodecta</tp:taxon-name-part></tp:taxon-name></italic> Kirby (Col. Phytoph. <tp:taxon-name><tp:taxon-name-part taxon-name-part-type="family">Chrysomelidae</tp:taxon-name-part></tp:taxon-name>).</article-title> <source>Sborník Národního Musea v Praze</source> <volume>3B</volume>(<issue>3</issue>) [1947]: <fpage>89</fpage>–<lpage>158</lpage>, 5 pls.</mixed-citation></ref><ref id="B50"><mixed-citation xmlns:xlink="http://www.w3.org/1999/xlink" xlink:type="simple">
          <person-group><name name-style="western"><surname>Marseul</surname><given-names>S</given-names></name></person-group> (<year>1888</year>) <article-title>Monographie des chrysomélides de l’Ancien-Monde (Suite).</article-title> <source>L’Abeille, Journal d’Entomologie</source> <volume>25</volume> [1887–1888]: <fpage>1</fpage>–<lpage>96</lpage> [299–394].</mixed-citation></ref><ref id="B52"><mixed-citation xmlns:xlink="http://www.w3.org/1999/xlink" xlink:type="simple">
          <person-group><name name-style="western"><surname>Medvedev</surname><given-names>LN</given-names></name></person-group> (<year>1968</year>) In: <person-group><name name-style="western"><surname>Ivliev</surname><given-names>LA</given-names></name><name name-style="western"><surname>Kononov</surname><given-names>DG</given-names></name><name name-style="western"><surname>Medvedev</surname><given-names>LN</given-names></name></person-group>, <source>Fauna of leaf beetles of Magadan Province and northern Khabarovsk Territory</source>. In: <person-group><name name-style="western"><surname>Kurentsov</surname><given-names>AI</given-names></name><name name-style="western"><surname>Konovalova</surname><given-names>ZA</given-names></name></person-group> (<role>Eds</role>) <source>Fauna and ecology of the insects of Far East</source>. <publisher-name>Akademiya Nauk SSSR, Sibirskoe otdelenie</publisher-name>, <publisher-loc>Vladivostok</publisher-loc>, <fpage>62</fpage>–<lpage>87</lpage>. <comment>[In Russian]</comment></mixed-citation></ref><ref id="B33"><mixed-citation xmlns:xlink="http://www.w3.org/1999/xlink" xlink:type="simple">
          <person-group><name name-style="western"><surname>Jolivet</surname><given-names>P</given-names></name></person-group> (<year>1973</year>) <article-title>Essai d’analyse écologique de la faune Chrysomélidienne de la Corée.</article-title> <source>Cahiers du Pacifique</source> <volume>17</volume>: <fpage>253</fpage>–<lpage>288</lpage>.</mixed-citation></ref><ref id="B62"><mixed-citation xmlns:xlink="http://www.w3.org/1999/xlink" xlink:type="simple">
          <person-group><name name-style="western"><surname>Medvedev</surname><given-names>LN</given-names></name><name name-style="western"><surname>Voronova</surname><given-names>NV</given-names></name></person-group> (<year>1976</year>) <article-title>On the fauna of chrysomelid beetles (<tp:taxon-name><tp:taxon-name-part taxon-name-part-type="order">Coleoptera</tp:taxon-name-part></tp:taxon-name>, <tp:taxon-name><tp:taxon-name-part taxon-name-part-type="family">Chrysomelidae</tp:taxon-name-part></tp:taxon-name>) of Mongolia.</article-title> <source>Nasekomye Mongolii</source> <volume>4</volume>: <fpage>222</fpage>–<lpage>236</lpage>. <comment>[In Russian]</comment></mixed-citation></ref><ref id="B60"><mixed-citation xmlns:xlink="http://www.w3.org/1999/xlink" xlink:type="simple">
          <person-group><name name-style="western"><surname>Medvedev</surname><given-names>LN</given-names></name><name name-style="western"><surname>Korotyaev</surname><given-names>B</given-names></name></person-group> (<year>1980</year>) <article-title>Notes on leaf beetles (<tp:taxon-name><tp:taxon-name-part taxon-name-part-type="order">Coleoptera</tp:taxon-name-part></tp:taxon-name>, <tp:taxon-name><tp:taxon-name-part taxon-name-part-type="family">Chrysomelidae</tp:taxon-name-part></tp:taxon-name>) of Arctic Asia and Kamchatka.</article-title> In: <source>Entomological Investigations of North-East USSR</source>. <publisher-name>Far East Scientific Center</publisher-name>, <publisher-loc>Vladivostok</publisher-loc>, <fpage>77</fpage>–<lpage>95</lpage>. <comment>[In Russian]</comment></mixed-citation></ref><ref id="B61"><mixed-citation xmlns:xlink="http://www.w3.org/1999/xlink" xlink:type="simple">
          <person-group><name name-style="western"><surname>Medvedev</surname><given-names>LN</given-names></name><name name-style="western"><surname>Roginskaya</surname><given-names>EY</given-names></name></person-group> (<year>1988</year>) <source>Catalogue of the host plants of USSR leaf beetles.</source> <publisher-name>Academy of Sciences of the USSR, Institute of Evolutionary Morphology and Ecology of Animals</publisher-name>, <publisher-loc>Moscow</publisher-loc>, <size units="page">192 pp</size>. <comment>[In Russian]</comment></mixed-citation></ref><ref id="B46"><mixed-citation xmlns:xlink="http://www.w3.org/1999/xlink" xlink:type="simple">
          <person-group><name name-style="western"><surname>Li</surname><given-names>JK</given-names></name></person-group> (<year>1992</year>) <source>The <tp:taxon-name><tp:taxon-name-part taxon-name-part-type="order">Coleoptera</tp:taxon-name-part></tp:taxon-name> fauna of northeast China</source>. <publisher-name>Education Publishing House</publisher-name>, <publisher-loc>Jilin</publisher-loc>, <size units="page">205 pp</size>. <comment>[In Chinese]</comment></mixed-citation></ref><ref id="B69"><mixed-citation xmlns:xlink="http://www.w3.org/1999/xlink" xlink:type="simple">
          <person-group><name name-style="western"><surname>Mikhailov</surname><given-names>YE</given-names></name><name name-style="western"><surname>Hayashi</surname><given-names>M</given-names></name></person-group> (<year>2000</year>) <article-title><tp:taxon-name><tp:taxon-name-part taxon-name-part-type="family">Chrysomelidae</tp:taxon-name-part></tp:taxon-name> of Sakhalin I.</article-title> <source>Entomological Review of Japan</source> <volume>55</volume>: <fpage>71</fpage>–<lpage>83</lpage>.</mixed-citation></ref><ref id="B104"><mixed-citation xmlns:xlink="http://www.w3.org/1999/xlink" xlink:type="simple">
          <person-group><name name-style="western"><surname>Weise</surname><given-names>J</given-names></name></person-group> (<year>1916</year>) <chapter-title>Pars 68: <tp:taxon-name><tp:taxon-name-part taxon-name-part-type="family">Chrysomelidae</tp:taxon-name-part></tp:taxon-name>: 12. <tp:taxon-name><tp:taxon-name-part taxon-name-part-type="subfamily">Chrysomelinae</tp:taxon-name-part></tp:taxon-name>.</chapter-title> In: <person-group><name name-style="western"><surname>Schenkling</surname><given-names>S</given-names></name></person-group> (<role>Ed.</role>) <source>Coleopterorum Catalogus</source>. <publisher-name>W. Junk</publisher-name>, <publisher-loc>Berlin</publisher-loc>, <size units="page">255 pp</size>.</mixed-citation></ref><ref id="B107"><mixed-citation xmlns:xlink="http://www.w3.org/1999/xlink" xlink:type="simple">
          <person-group><name name-style="western"><surname>Winkler</surname><given-names>A</given-names></name></person-group> (<year>1930</year>) <source>Catalogus Coleopterorum regionis palaearcticae. Pars 11</source>. <publisher-name>Albert Winkler</publisher-name>, <publisher-loc>Wien</publisher-loc>, <fpage>1265</fpage>–<lpage>1392</lpage>.</mixed-citation></ref><ref id="B8"><mixed-citation xmlns:xlink="http://www.w3.org/1999/xlink" xlink:type="simple">
          <person-group><name name-style="western"><surname>Chen</surname><given-names>SH</given-names></name></person-group> (<year>1935</year>) <article-title>Classfication of Asiatic <italic><tp:taxon-name><tp:taxon-name-part taxon-name-part-type="genus">Phytodecta</tp:taxon-name-part></tp:taxon-name></italic> (Col. <tp:taxon-name><tp:taxon-name-part taxon-name-part-type="subfamily">Chrysomelinae</tp:taxon-name-part></tp:taxon-name>).</article-title> <source>The Chinese Journal of Zoology</source> <volume>1</volume>: <fpage>125</fpage>–<lpage>133</lpage>.</mixed-citation></ref><ref id="B9"><mixed-citation xmlns:xlink="http://www.w3.org/1999/xlink" xlink:type="simple">
          <person-group><name name-style="western"><surname>Chen</surname><given-names>SH</given-names></name></person-group> (<year>1936</year>) <article-title>Catalogue des <tp:taxon-name><tp:taxon-name-part taxon-name-part-type="subfamily">Chrysomelinae</tp:taxon-name-part></tp:taxon-name> de la Chine, de l’Indochine et du Japon.</article-title> <source>Notes d’Entomologie Chinoise</source> <volume>3</volume>: <fpage>63</fpage>–<lpage>102</lpage>.</mixed-citation></ref><ref id="B15"><mixed-citation xmlns:xlink="http://www.w3.org/1999/xlink" xlink:type="simple">
          <person-group><name name-style="western"><surname>Chûjô</surname><given-names>M</given-names></name></person-group> (<year>1941</year>) <article-title>Chrysomelid-beetles from Korea (III).</article-title> <source>Transactions of the Natural History Society of Formosa</source> <volume>31</volume>: <fpage>61</fpage>–<lpage>75</lpage>.</mixed-citation></ref><ref id="B26"><mixed-citation xmlns:xlink="http://www.w3.org/1999/xlink" xlink:type="simple">
          <person-group><name name-style="western"><surname>Gressitt</surname><given-names>JL</given-names></name><name name-style="western"><surname>Kimoto</surname><given-names>S</given-names></name></person-group> (<year>1963</year>) <article-title>The <tp:taxon-name><tp:taxon-name-part taxon-name-part-type="family">Chrysomelidae</tp:taxon-name-part></tp:taxon-name> (Coleopt.) of China and Korea, Part 2.</article-title> <source>Pacific Insects Monograph</source> <volume>1B</volume>: <fpage>301</fpage>–<lpage>1026</lpage>.</mixed-citation></ref><ref id="B63"><mixed-citation xmlns:xlink="http://www.w3.org/1999/xlink" xlink:type="simple">
          <person-group><name name-style="western"><surname>Medvedev</surname><given-names>LN</given-names></name><name name-style="western"><surname>Zaytsev</surname><given-names>YM</given-names></name></person-group> (<year>1978</year>) <source>Larvae of leaf beetles of Siberia and the Far East.</source> <publisher-name>Nauka</publisher-name>, <publisher-loc>Moscow</publisher-loc>, <size units="page">182 pp</size>. <comment>[In Russian]</comment></mixed-citation></ref><ref id="B54"><mixed-citation xmlns:xlink="http://www.w3.org/1999/xlink" xlink:type="simple">
          <person-group><name name-style="western"><surname>Medvedev</surname><given-names>LN</given-names></name></person-group> (<year>1982</year>) <source>The leaf beetles of the Mongolian People’s Republic, Identification book</source>, <publisher-loc>Moscow</publisher-loc>, <size units="page">303 pp</size>. <comment>[In Russian]</comment></mixed-citation></ref><ref id="B95"><mixed-citation xmlns:xlink="http://www.w3.org/1999/xlink" xlink:type="simple">
          <person-group><name name-style="western"><surname>Takizawa</surname><given-names>H</given-names></name></person-group> (<year>1985</year>) <article-title>Notes on Korean <tp:taxon-name><tp:taxon-name-part taxon-name-part-type="family">Chrysomelidae</tp:taxon-name-part></tp:taxon-name>, part 2.</article-title> <source>Nature and Life (Kyungpook Journal Biological Sciences)</source> <volume>15</volume>(<issue>1</issue>): <fpage>1</fpage>–<lpage>18</lpage>.</mixed-citation></ref><ref id="B55"><mixed-citation xmlns:xlink="http://www.w3.org/1999/xlink" xlink:type="simple">
          <person-group><name name-style="western"><surname>Medvedev</surname><given-names>LN</given-names></name></person-group> (<year>1992</year>) <article-title>Family <tp:taxon-name><tp:taxon-name-part taxon-name-part-type="family">Chrysomelidae</tp:taxon-name-part></tp:taxon-name>.</article-title> In: <person-group><name name-style="western"><surname>Ler</surname><given-names>PA</given-names></name></person-group> (<role>Ed.</role>) <source>Opredelitel’ Nasekomykh Dal’nego Vostoka SSSR Tom 3 - Zheskokrylye, ili zhuki Chast 2</source>. <publisher-name>Nauka</publisher-name>, <publisher-loc>St. Petersburg</publisher-loc>, <fpage>533</fpage>–<lpage>602</lpage>. <comment>[In Russian]</comment></mixed-citation></ref><ref id="B59"><mixed-citation xmlns:xlink="http://www.w3.org/1999/xlink" xlink:type="simple">
          <person-group><name name-style="western"><surname>Medvedev</surname><given-names>LN</given-names></name><name name-style="western"><surname>Dubeshko</surname><given-names>LN</given-names></name></person-group> (<year>1992</year>) <source>Identification key of leaf-beetles of Siberia.</source> <publisher-name>Izdatelstvo Irkutskogo Universiteta</publisher-name>, <publisher-loc>Irkutsk</publisher-loc>, <size units="page">220 pp</size>. <comment>[In Russian]</comment></mixed-citation></ref><ref id="B65"><mixed-citation xmlns:xlink="http://www.w3.org/1999/xlink" xlink:type="simple">
          <person-group><name name-style="western"><surname>Medvedev</surname><given-names>VL</given-names></name></person-group> (<year>1999</year>) <article-title>New Oriental forms of the genus <italic><tp:taxon-name><tp:taxon-name-part taxon-name-part-type="genus">Gonioctena</tp:taxon-name-part></tp:taxon-name></italic> Chevrolat (<tp:taxon-name><tp:taxon-name-part taxon-name-part-type="order">Coleoptera</tp:taxon-name-part></tp:taxon-name>: <tp:taxon-name><tp:taxon-name-part taxon-name-part-type="family">Chrysomelidae</tp:taxon-name-part></tp:taxon-name>: <tp:taxon-name><tp:taxon-name-part taxon-name-part-type="subfamily">Chrysomelinae</tp:taxon-name-part></tp:taxon-name>).</article-title> <source>Serangga</source> <volume>4</volume>: <fpage>11</fpage>–<lpage>16</lpage>.</mixed-citation></ref><ref id="B44"><mixed-citation xmlns:xlink="http://www.w3.org/1999/xlink" xlink:type="simple">
          <person-group><name name-style="western"><surname>Lee</surname><given-names>JE</given-names></name><name name-style="western"><surname>An</surname><given-names>SL</given-names></name></person-group> (<year>2001</year>) <source>Family <tp:taxon-name><tp:taxon-name-part taxon-name-part-type="family">Chrysomelidae</tp:taxon-name-part></tp:taxon-name>. Economic Insects of Korea 14, <tp:taxon-name><tp:taxon-name-part taxon-name-part-type="class">Insecta</tp:taxon-name-part></tp:taxon-name> Koreana Supplement 21</source>. <publisher-name>National Institute of Agricultural Science and Technology</publisher-name>, <publisher-loc>Suwon</publisher-loc>, <size units="page">231 pp</size>. <comment>[In Korean]</comment></mixed-citation></ref><ref id="B67"><mixed-citation xmlns:xlink="http://www.w3.org/1999/xlink" xlink:type="simple">
          <person-group><name name-style="western"><surname>Medvedev</surname><given-names>VL</given-names></name></person-group> (<year>2004</year>) <article-title>New species of the genus <italic><tp:taxon-name><tp:taxon-name-part taxon-name-part-type="genus">Gonioctena</tp:taxon-name-part></tp:taxon-name></italic> Chevrolat, 1837 (<tp:taxon-name><tp:taxon-name-part taxon-name-part-type="order">Coleoptera</tp:taxon-name-part></tp:taxon-name>: <tp:taxon-name><tp:taxon-name-part taxon-name-part-type="family">Chrysomelidae</tp:taxon-name-part></tp:taxon-name>) from China.</article-title> <source>Russian Entomological Journal</source> <volume>13</volume>: <fpage>41</fpage>–<lpage>42</lpage>.</mixed-citation></ref><ref id="B47"><mixed-citation xmlns:xlink="http://www.w3.org/1999/xlink" xlink:type="simple">
          <person-group><name name-style="western"><surname>Lopatin</surname><given-names>IK</given-names></name><name name-style="western"><surname>Aleksandrovich</surname><given-names>OR</given-names></name><name name-style="western"><surname>Konstantinov</surname><given-names>AS</given-names></name></person-group> (<year>2004</year>) <source>Check list of leaf-beetles (Coleotera, <tp:taxon-name><tp:taxon-name-part taxon-name-part-type="family">Chrysomelidae</tp:taxon-name-part></tp:taxon-name>) of the Eastern Europe and Northern Asia.</source> <publisher-name>Mantis Publishing House</publisher-name>, <publisher-loc>Olsztyn</publisher-loc>, <size units="page">343 pp</size>.</mixed-citation></ref><ref id="B56"><mixed-citation xmlns:xlink="http://www.w3.org/1999/xlink" xlink:type="simple">
          <person-group><name name-style="western"><surname>Medvedev</surname><given-names>LN</given-names></name></person-group> (<year>2006a</year>) <article-title>Contribution to the fauna of leaf-beetles (<tp:taxon-name><tp:taxon-name-part taxon-name-part-type="order">Coleoptera</tp:taxon-name-part></tp:taxon-name>, <tp:taxon-name><tp:taxon-name-part taxon-name-part-type="family">Chrysomelidae</tp:taxon-name-part></tp:taxon-name>) of Amur Oblast’.</article-title> <source>Euroasian Entomological Journal</source> <volume>5</volume>: <fpage>137</fpage>–<lpage>143</lpage>. [In Russian]</mixed-citation></ref><ref id="B13"><mixed-citation xmlns:xlink="http://www.w3.org/1999/xlink" xlink:type="simple">
          <person-group><name name-style="western"><surname>Cho</surname><given-names>HW</given-names></name><name name-style="western"><surname>Lee</surname><given-names>JE</given-names></name></person-group> (<year>2008</year>) <article-title>Taxonomic review of the genus <italic><tp:taxon-name><tp:taxon-name-part taxon-name-part-type="genus">Gonioctena</tp:taxon-name-part></tp:taxon-name></italic> Chevrolat (<tp:taxon-name><tp:taxon-name-part taxon-name-part-type="order">Coleoptera</tp:taxon-name-part></tp:taxon-name>: <tp:taxon-name><tp:taxon-name-part taxon-name-part-type="family">Chrysomelidae</tp:taxon-name-part></tp:taxon-name>: <tp:taxon-name><tp:taxon-name-part taxon-name-part-type="subfamily">Chrysomelinae</tp:taxon-name-part></tp:taxon-name>) in the Korean Peninsula.</article-title> <source>Entomological Research</source> <volume>38</volume>: <fpage>104</fpage>–<lpage>113</lpage>. doi: <ext-link xlink:type="simple" ext-link-type="doi" xlink:href="10.1111/j.1748-5967.2008.00145.x">10.1111/j.1748-5967.2008.00145.x</ext-link></mixed-citation></ref><ref id="B111"><mixed-citation xmlns:xlink="http://www.w3.org/1999/xlink" xlink:type="simple">
          <person-group><name name-style="western"><surname>Zaytsev</surname><given-names>YM</given-names></name><name name-style="western"><surname>Medvedev</surname><given-names>LN</given-names></name></person-group> (<year>2009</year>) <source>Leaf beetle larvae of Russia.</source> <publisher-name>KMK Scientific Press</publisher-name>, <publisher-loc>Moscow</publisher-loc>, <size units="page">246 pp</size>. [In Russian]</mixed-citation></ref><ref id="B14"><mixed-citation xmlns:xlink="http://www.w3.org/1999/xlink" xlink:type="simple">
          <person-group><name name-style="western"><surname>Cho</surname><given-names>HW</given-names></name><name name-style="western"><surname>Lee</surname><given-names>JE</given-names></name></person-group> (<year>2010</year>) <article-title><italic><tp:taxon-name><tp:taxon-name-part taxon-name-part-type="genus">Gonioctena</tp:taxon-name-part> <tp:taxon-name-part taxon-name-part-type="species">koryeoensis</tp:taxon-name-part></tp:taxon-name></italic> (<tp:taxon-name><tp:taxon-name-part taxon-name-part-type="order">Coleoptera</tp:taxon-name-part></tp:taxon-name>: <tp:taxon-name><tp:taxon-name-part taxon-name-part-type="family">Chrysomelidae</tp:taxon-name-part></tp:taxon-name>: <tp:taxon-name><tp:taxon-name-part taxon-name-part-type="subfamily">Chrysomelinae</tp:taxon-name-part></tp:taxon-name>), a new species from Korea, with a description of immature stages.</article-title> <source>Zootaxa</source> <volume>2438</volume>: <fpage>52</fpage>–<lpage>60</lpage>. doi: <ext-link xlink:type="simple" ext-link-type="doi" xlink:href="10.11646/%25x">10.11646/%25x</ext-link></mixed-citation></ref><ref id="B39"><mixed-citation xmlns:xlink="http://www.w3.org/1999/xlink" xlink:type="simple">
          <person-group><name name-style="western"><surname>Kippenberg</surname><given-names>H</given-names></name></person-group> (<year>2010</year>) <article-title>New acts and comments, <tp:taxon-name><tp:taxon-name-part taxon-name-part-type="family">Chrysomelidae</tp:taxon-name-part></tp:taxon-name>: <tp:taxon-name><tp:taxon-name-part taxon-name-part-type="subfamily">Chrysomelinae</tp:taxon-name-part></tp:taxon-name>.</article-title> In: <person-group><name name-style="western"><surname>Löbl</surname><given-names>I</given-names></name><name name-style="western"><surname>Smetana</surname><given-names>A</given-names></name></person-group> (<role>Eds</role>) <source>Catalogue of Palaearctic <tp:taxon-name><tp:taxon-name-part taxon-name-part-type="order">Coleoptera</tp:taxon-name-part></tp:taxon-name>, Volume 6, <tp:taxon-name><tp:taxon-name-part taxon-name-part-type="superfamily">Chrysomeloidea</tp:taxon-name-part></tp:taxon-name></source>. <publisher-name>Apollo Books</publisher-name>, <publisher-loc>Stenstrup</publisher-loc>, <fpage>67</fpage>–<lpage>73</lpage>, <fpage>390</fpage>–<lpage>443</lpage>.</mixed-citation></ref><ref id="B99"><mixed-citation xmlns:xlink="http://www.w3.org/1999/xlink" xlink:type="simple">
          <person-group><name name-style="western"><surname>Warchałowski</surname><given-names>A</given-names></name></person-group> (<year>2010</year>) <source>The Palaearctic <tp:taxon-name><tp:taxon-name-part taxon-name-part-type="family">Chrysomelidae</tp:taxon-name-part></tp:taxon-name>. Identification keys. Volume 1.</source> <publisher-name>Natura Optima Dux Foundation</publisher-name>, <publisher-loc>Warszawa</publisher-loc>, <size units="page">629 pp</size>.</mixed-citation></ref><ref id="B108"><mixed-citation xmlns:xlink="http://www.w3.org/1999/xlink" xlink:type="simple">
          <person-group><name name-style="western"><surname>Yang</surname><given-names>XK</given-names></name><name name-style="western"><surname>Ge</surname><given-names>SQ</given-names></name><name name-style="western"><surname>Wang</surname><given-names>SY</given-names></name><name name-style="western"><surname>Li</surname><given-names>WZ</given-names></name><name name-style="western"><surname>Cui</surname><given-names>JZ</given-names></name></person-group> (<year>2014</year>) <source>Fauna Sinica, <tp:taxon-name><tp:taxon-name-part taxon-name-part-type="class">Insecta</tp:taxon-name-part></tp:taxon-name> Vol. 61. <tp:taxon-name><tp:taxon-name-part taxon-name-part-type="order">Coleoptera</tp:taxon-name-part></tp:taxon-name><tp:taxon-name><tp:taxon-name-part taxon-name-part-type="family">Chrysomelidae</tp:taxon-name-part></tp:taxon-name><tp:taxon-name><tp:taxon-name-part taxon-name-part-type="subfamily">Chrysomelinae</tp:taxon-name-part></tp:taxon-name>.</source> <publisher-name>Science Press</publisher-name>, <publisher-loc>Beijing</publisher-loc>, <size units="page">641 pp</size>. <comment>[In Chinese]</comment></mixed-citation></ref><ref id="B109"><mixed-citation xmlns:xlink="http://www.w3.org/1999/xlink" xlink:type="simple">
          <person-group><name name-style="western"><surname>Yang</surname><given-names>XK</given-names></name><name name-style="western"><surname>Ge</surname><given-names>SQ</given-names></name><name name-style="western"><surname>Nie</surname><given-names>RE</given-names></name><name name-style="western"><surname>Ruan</surname><given-names>YG</given-names></name><name name-style="western"><surname>Li</surname><given-names>WZ</given-names></name></person-group> (<year>2015</year>) <source>Chinese leaf beetles.</source> <publisher-name>Science Press</publisher-name>, <publisher-loc>Beijing</publisher-loc>, <size units="page">507 pp</size>. + 83 plates.</mixed-citation></ref></ref-list></tp:taxon-treatment>
