# Supplementary material for: Revision of the Gonioctena nivosa species-group (Coleoptera, Chrysomelidae, Chrysomelinae) in the Holarctic region, with descriptions of two new species
Source: Zookeys. 2016 Jun 8;(596):87–128. doi: 10.3897/zookeys.596.8725 (PMC4926657; doi:10.3897/zookeys.596.8725)
Supplement: XML Treatment for Gonioctena (Gonioctena) nivosa [file zookeys.596.8725-treatment4.xml]

<!DOCTYPE tp:taxon-treatment
  PUBLIC "-//TaxonX//DTD Taxonomic Treatment Publishing DTD v0 20100105//EN" "tax-treatment-NSO.dtd">
<tp:taxon-treatment xmlns:tp="http://www.plazi.org/taxpub"><tp:treatment-meta><kwd-group><label>Taxon classification</label><kwd><named-content content-type="kingdom">Animalia</named-content></kwd><kwd><named-content content-type="order">Coleoptera</named-content></kwd><kwd><named-content content-type="family">Chrysomelidae</named-content></kwd></kwd-group><mixed-citation publication-type="journal"><person-group><name><surname>Cho</surname><given-names>Hee-Wook</given-names></name><name><surname>Kippenberg</surname><given-names>Horst</given-names></name><name><surname>Borowiec</surname><given-names>Lech</given-names></name></person-group><article-title>Revision of the <italic><tp:taxon-name><tp:taxon-name-part taxon-name-part-type="genus">Gonioctena</tp:taxon-name-part> <tp:taxon-name-part taxon-name-part-type="species">nivosa</tp:taxon-name-part></tp:taxon-name></italic> species-group (<tp:taxon-name><tp:taxon-name-part taxon-name-part-type="order">Coleoptera</tp:taxon-name-part></tp:taxon-name>, <tp:taxon-name><tp:taxon-name-part taxon-name-part-type="family">Chrysomelidae</tp:taxon-name-part></tp:taxon-name>, <tp:taxon-name><tp:taxon-name-part taxon-name-part-type="subfamily">Chrysomelinae</tp:taxon-name-part></tp:taxon-name>) in the Holarctic region, with descriptions of two new species</article-title><source>Zookeys</source><day>8</day><month>6</month><year>2016</year><volume>2016</volume><issue>596</issue><fpage>87</fpage><lpage>128</lpage><pub-id pub-id-type="doi">10.3897/zookeys.596.8725</pub-id></mixed-citation></tp:treatment-meta><tp:nomenclature><tp:taxon-name>
            <tp:taxon-name-part taxon-name-part-type="genus">Gonioctena</tp:taxon-name-part> (<tp:taxon-name-part taxon-name-part-type="subgenus">Gonioctena</tp:taxon-name-part>) <tp:taxon-name-part taxon-name-part-type="species">nivosa</tp:taxon-name-part>
</tp:taxon-name><tp:taxon-authority>(Suffrian, 1851)</tp:taxon-authority><xref ref-type="fig" rid="F2">Figs 7–8</xref><xref ref-type="fig" rid="F7">, 29–32</xref><xref ref-type="fig" rid="F8">, 33–54</xref><xref ref-type="fig" rid="F12">, 67</xref><!--PageBreak--><tp:nomenclature-citation-list><tp:nomenclature-citation><tp:taxon-name>
                <tp:taxon-name-part taxon-name-part-type="genus">Chrysomela</tp:taxon-name-part> <tp:taxon-name-part taxon-name-part-type="species">affinis</tp:taxon-name-part></tp:taxon-name><comment>Gyllenhal, 1808: 257 nec Fabricius, 1787: 67 (type locality: Lapponia); <xref ref-type="bibr" rid="B89">Suffrian 1851</xref>: 218 (part).</comment></tp:nomenclature-citation><tp:nomenclature-citation><tp:taxon-name>
                <tp:taxon-name-part taxon-name-part-type="genus">Gonioctena</tp:taxon-name-part> <tp:taxon-name-part taxon-name-part-type="species">affinis</tp:taxon-name-part></tp:taxon-name><comment>: <xref ref-type="bibr" rid="B10">Chevrolat 1836</xref>: 403; <xref ref-type="bibr" rid="B48">Mannerheim 1852</xref>: 369; <xref ref-type="bibr" rid="B45">Letzner 1864</xref>: 142; <xref ref-type="bibr" rid="B100">Weise 1884</xref>: 500; <xref ref-type="bibr" rid="B50">Marseul 1888</xref>: 41; <xref ref-type="bibr" rid="B91">Székessy 1934</xref>: 33; L. N. <xref ref-type="bibr" rid="B52">Medvedev 1968</xref>: 77; L. N. <xref ref-type="bibr" rid="B62">Medvedev and Voronova 1976</xref>: 228; L. N. <xref ref-type="bibr" rid="B60">Medvedev and Korotyaev 1980</xref>: 81, 86; L. N. Medvedev and Zaytsev 1980: 104, 106 (larva); L. N. <xref ref-type="bibr" rid="B61">Medvedev and Roginskaya 1988</xref>: 100 (host plant); <xref ref-type="bibr" rid="B22">Dubeshko and L. N. Medvedev 1989</xref>: 130 (biology); <xref ref-type="bibr" rid="B87">Steinhausen 1996</xref>: 74 (larva).</comment></tp:nomenclature-citation><tp:nomenclature-citation><tp:taxon-name>
                <tp:taxon-name-part taxon-name-part-type="genus">Phytodecta</tp:taxon-name-part> <tp:taxon-name-part taxon-name-part-type="species">affinis</tp:taxon-name-part></tp:taxon-name><comment>: <xref ref-type="bibr" rid="B25">Gradl 1882</xref>: 330; <xref ref-type="bibr" rid="B41">Kraatz 1879a</xref>: 53; <xref ref-type="bibr" rid="B40">Kittel 1884</xref>: 32; <xref ref-type="bibr" rid="B102">Weise 1893</xref>: 1130, <xref ref-type="bibr" rid="B103">1906</xref>: 561; <xref ref-type="bibr" rid="B29">Holdhaus and Lindroth 1939</xref>: 208; <xref ref-type="bibr" rid="B3">Bechyně 1948</xref>: 92, 118, 124; L. N. <xref ref-type="bibr" rid="B51">Medvedev 1963</xref>: 114.</comment></tp:nomenclature-citation><tp:nomenclature-citation><tp:taxon-name>
                <tp:taxon-name-part taxon-name-part-type="genus">Phytodecta</tp:taxon-name-part> (<tp:taxon-name-part taxon-name-part-type="subgenus">Phytodecta</tp:taxon-name-part>) <tp:taxon-name-part taxon-name-part-type="species">affinis</tp:taxon-name-part></tp:taxon-name><comment>: <xref ref-type="bibr" rid="B104">Weise 1916</xref>: 176; <xref ref-type="bibr" rid="B107">Winkler 1930</xref>: 1296; <xref ref-type="bibr" rid="B8">Chen 1935</xref>: 127; <xref ref-type="bibr" rid="B70">Mohr 1966</xref>: 185.</comment></tp:nomenclature-citation><tp:nomenclature-citation><tp:taxon-name>
                <tp:taxon-name-part taxon-name-part-type="genus">Gonioctena</tp:taxon-name-part> (<tp:taxon-name-part taxon-name-part-type="subgenus">Gonioctena</tp:taxon-name-part>) <tp:taxon-name-part taxon-name-part-type="species">affinis</tp:taxon-name-part></tp:taxon-name><comment>: L. N. <xref ref-type="bibr" rid="B63">Medvedev and Zaytsev 1978</xref>: 119 (larva); L. N. <xref ref-type="bibr" rid="B54">Medvedev 1982</xref>: 91, 179, 252 (incl. larva), <xref ref-type="bibr" rid="B55">1992</xref>: 575; L. N. <xref ref-type="bibr" rid="B59">Medvedev and Dubeshko 1992</xref>: 118; V. L. <xref ref-type="bibr" rid="B65">Medvedev 1999</xref>: 14; L. N. <xref ref-type="bibr" rid="B56">Medvedev 2006a</xref>: 139; <xref ref-type="bibr" rid="B111">Zaytsev and L. N. Medvedev 2009</xref>: 145 (larva).</comment></tp:nomenclature-citation><tp:nomenclature-citation><tp:taxon-name>
                <tp:taxon-name-part taxon-name-part-type="genus">Chrysomela</tp:taxon-name-part> <tp:taxon-name-part taxon-name-part-type="species">nivosa</tp:taxon-name-part></tp:taxon-name><comment>Suffrian, 1851: 222 (type locality: Austria, Kärnten).</comment></tp:nomenclature-citation><tp:nomenclature-citation><tp:taxon-name>
                <tp:taxon-name-part taxon-name-part-type="genus">Gonioctena</tp:taxon-name-part> <tp:taxon-name-part taxon-name-part-type="species">nivosa</tp:taxon-name-part></tp:taxon-name><comment>: <xref ref-type="bibr" rid="B45">Letzner 1864</xref>: 143 (biology); <xref ref-type="bibr" rid="B50">Marseul 1888</xref>: 45; <xref ref-type="bibr" rid="B29">Holdhaus and Lindroth 1939</xref>: 208 (as synonym of <tp:taxon-name><tp:taxon-name-part taxon-name-part-type="genus">Gonioctena</tp:taxon-name-part> <tp:taxon-name-part taxon-name-part-type="species">affinis</tp:taxon-name-part></tp:taxon-name>); <xref ref-type="bibr" rid="B105">Wilcox 1972</xref>: 22; <xref ref-type="bibr" rid="B87">Steinhausen 1996</xref>: 75 (larva); <xref ref-type="bibr" rid="B18">Clark et al. 2004</xref>: 110.</comment></tp:nomenclature-citation><tp:nomenclature-citation><tp:taxon-name>
                <tp:taxon-name-part taxon-name-part-type="genus">Phytodecta</tp:taxon-name-part> <tp:taxon-name-part taxon-name-part-type="species">nivosa</tp:taxon-name-part></tp:taxon-name><comment>: <xref ref-type="bibr" rid="B41">Kraatz 1879a</xref>: 54; <xref ref-type="bibr" rid="B100">Weise 1884</xref>: 500, <xref ref-type="bibr" rid="B101">1891</xref>: 160, <xref ref-type="bibr" rid="B102">1893</xref>: 1129; <xref ref-type="bibr" rid="B91">Székessy 1934</xref>: 33 (as synonym of <tp:taxon-name><tp:taxon-name-part taxon-name-part-type="genus">Gonioctena</tp:taxon-name-part> <tp:taxon-name-part taxon-name-part-type="species">affinis</tp:taxon-name-part></tp:taxon-name>); <xref ref-type="bibr" rid="B38">Kippenberg 1994</xref>: 84.</comment></tp:nomenclature-citation><tp:nomenclature-citation><tp:taxon-name>
                <tp:taxon-name-part taxon-name-part-type="genus">Phytodecta</tp:taxon-name-part> <tp:taxon-name-part taxon-name-part-type="species">nivosus</tp:taxon-name-part></tp:taxon-name><comment>: <xref ref-type="bibr" rid="B103">Weise 1906</xref>: 561; <xref ref-type="bibr" rid="B1">Achard 1924</xref>: 32; <xref ref-type="bibr" rid="B3">Bechyně 1948</xref>: 92, 118, 125.</comment></tp:nomenclature-citation><tp:nomenclature-citation><tp:taxon-name>
                <tp:taxon-name-part taxon-name-part-type="genus">Phytodecta</tp:taxon-name-part> (<tp:taxon-name-part taxon-name-part-type="subgenus">Phytodecta</tp:taxon-name-part>) <tp:taxon-name-part taxon-name-part-type="species">nivosa</tp:taxon-name-part></tp:taxon-name><comment>: <xref ref-type="bibr" rid="B75">Reitter 1913</xref>: 129; <xref ref-type="bibr" rid="B7">Cantonnet 1968</xref>: 40, 43.</comment></tp:nomenclature-citation><tp:nomenclature-citation><tp:taxon-name>
                <tp:taxon-name-part taxon-name-part-type="genus">Phytodecta</tp:taxon-name-part> (<tp:taxon-name-part taxon-name-part-type="subgenus">Phytodecta</tp:taxon-name-part>) <tp:taxon-name-part taxon-name-part-type="species">nivosus</tp:taxon-name-part></tp:taxon-name><comment>: <xref ref-type="bibr" rid="B104">Weise 1916</xref>: 178; <xref ref-type="bibr" rid="B107">Winkler 1930</xref>: 1295; <xref ref-type="bibr" rid="B70">Mohr 1966</xref>: 185.</comment></tp:nomenclature-citation><tp:nomenclature-citation><tp:taxon-name>
                <tp:taxon-name-part taxon-name-part-type="genus">Gonioctena</tp:taxon-name-part> (<tp:taxon-name-part taxon-name-part-type="subgenus">Gonioctena</tp:taxon-name-part>) <tp:taxon-name-part taxon-name-part-type="species">nivosa</tp:taxon-name-part></tp:taxon-name><comment>: <xref ref-type="bibr" rid="B21">Daccordi et al. 1991</xref>: 96; <xref ref-type="bibr" rid="B86">Steinhausen 1994</xref>: 277 (larva); <xref ref-type="bibr" rid="B97">Warchałowski 1994</xref>: 104, 118, <xref ref-type="bibr" rid="B98">2003</xref>: 311; <xref ref-type="bibr" rid="B106">Winkelman and Debreuil 2008</xref>: 142; <xref ref-type="bibr" rid="B39">Kippenberg 2010</xref>: 433; <xref ref-type="bibr" rid="B99">Warchałowski 2010</xref>: 559.</comment></tp:nomenclature-citation><tp:nomenclature-citation><tp:taxon-name>
                <tp:taxon-name-part taxon-name-part-type="genus">Chrysomela</tp:taxon-name-part> <tp:taxon-name-part taxon-name-part-type="species">stenomera</tp:taxon-name-part></tp:taxon-name><comment>Dufour, 1851: 353 (type locality: Eaux-Bonnes); <xref ref-type="bibr" rid="B103">Weise 1906</xref>: 561 (as aberration of <tp:taxon-name><tp:taxon-name-part taxon-name-part-type="genus">Gonioctena</tp:taxon-name-part> <tp:taxon-name-part taxon-name-part-type="species">nivosa</tp:taxon-name-part></tp:taxon-name>).</comment></tp:nomenclature-citation><tp:nomenclature-citation><tp:taxon-name>
                <tp:taxon-name-part taxon-name-part-type="genus">Phytodecta</tp:taxon-name-part> <tp:taxon-name-part taxon-name-part-type="species">nivosus</tp:taxon-name-part> <tp:taxon-name-part taxon-name-part-type="infraspecific-rank">var.</tp:taxon-name-part> <tp:taxon-name-part taxon-name-part-type="variety">stenomera</tp:taxon-name-part></tp:taxon-name><comment>: <xref ref-type="bibr" rid="B1">Achard 1924</xref>: 32.</comment></tp:nomenclature-citation><tp:nomenclature-citation><tp:taxon-name>
                <tp:taxon-name-part taxon-name-part-type="genus">Gonioctena</tp:taxon-name-part> <tp:taxon-name-part taxon-name-part-type="species">arctica</tp:taxon-name-part></tp:taxon-name><comment>Mannerheim, 1853: 257 (type locality: Kenai); <xref ref-type="bibr" rid="B20">Crotch 1873</xref>: 52; <xref ref-type="bibr" rid="B29">Holdhaus and Lindroth 1939</xref>: 208 (as synonym of <tp:taxon-name><tp:taxon-name-part taxon-name-part-type="genus">Gonioctena</tp:taxon-name-part> <tp:taxon-name-part taxon-name-part-type="species">affinis</tp:taxon-name-part></tp:taxon-name>); <xref ref-type="bibr" rid="B6">Brown 1952</xref>: 340; <xref ref-type="bibr" rid="B81">Silfverberg 1992</xref>: 69, <xref ref-type="bibr" rid="B82">1994a</xref>: 508, <xref ref-type="bibr" rid="B83">1994b</xref>: 32; <xref ref-type="bibr" rid="B69">Mikhailov and Hayashi 2000</xref>: 82; <xref ref-type="bibr" rid="B68">Mikhailov 2001</xref>: 61; <xref ref-type="bibr" rid="B84">Silfverberg 2004</xref>: 82.</comment></tp:nomenclature-citation><tp:nomenclature-citation><tp:taxon-name>
                <tp:taxon-name-part taxon-name-part-type="genus">Chrysomela</tp:taxon-name-part> <tp:taxon-name-part taxon-name-part-type="species">arctica</tp:taxon-name-part></tp:taxon-name><comment>: <xref ref-type="bibr" rid="B90">Suffrian 1858</xref>: 382.</comment></tp:nomenclature-citation><tp:nomenclature-citation><tp:taxon-name>
                <tp:taxon-name-part taxon-name-part-type="genus">Phytodecta</tp:taxon-name-part> <tp:taxon-name-part taxon-name-part-type="species">arctica</tp:taxon-name-part></tp:taxon-name><comment>: <xref ref-type="bibr" rid="B85">Stål 1865</xref>: 329; <xref ref-type="bibr" rid="B41">Kraatz 1879a</xref>: 55, 56 (as synonym of <tp:taxon-name><tp:taxon-name-part taxon-name-part-type="genus">Gonioctena</tp:taxon-name-part> <tp:taxon-name-part taxon-name-part-type="species">nivosa</tp:taxon-name-part></tp:taxon-name>); <xref ref-type="bibr" rid="B79">Schaeffer 1924</xref>: 140; <xref ref-type="bibr" rid="B5">Brown 1942</xref>: 100.</comment></tp:nomenclature-citation><tp:nomenclature-citation><tp:taxon-name>
                <tp:taxon-name-part taxon-name-part-type="genus">Gonioctena</tp:taxon-name-part> <tp:taxon-name-part taxon-name-part-type="species">nivosa</tp:taxon-name-part> <tp:taxon-name-part taxon-name-part-type="subspecies">arctica</tp:taxon-name-part></tp:taxon-name><comment>: <xref ref-type="bibr" rid="B105">Wilcox 1972</xref>: 22.</comment></tp:nomenclature-citation><!--PageBreak--><tp:nomenclature-citation><tp:taxon-name>
                  <tp:taxon-name-part taxon-name-part-type="genus">Gonioctena</tp:taxon-name-part> (<tp:taxon-name-part taxon-name-part-type="subgenus">Gonioctena</tp:taxon-name-part>) <tp:taxon-name-part taxon-name-part-type="species">nivosa</tp:taxon-name-part> <tp:taxon-name-part taxon-name-part-type="subspecies">arctica</tp:taxon-name-part></tp:taxon-name><comment>: <xref ref-type="bibr" rid="B76">Riley et al. 2003</xref>: 44. </comment></tp:nomenclature-citation><tp:nomenclature-citation><tp:taxon-name>
                <tp:taxon-name-part taxon-name-part-type="genus">Gonioctena</tp:taxon-name-part> (<tp:taxon-name-part taxon-name-part-type="subgenus">Gonioctena</tp:taxon-name-part>) <tp:taxon-name-part taxon-name-part-type="species">arctica</tp:taxon-name-part></tp:taxon-name><comment>: <xref ref-type="bibr" rid="B4">Bieńkowski 2004</xref>: 67; <xref ref-type="bibr" rid="B39">Kippenberg 2010</xref>: 432; <xref ref-type="bibr" rid="B99">Warchałowski 2010</xref>: 559; <xref ref-type="bibr" rid="B108">Yang et al. 2014</xref>: 360, <xref ref-type="bibr" rid="B109">2015</xref>: 49.</comment></tp:nomenclature-citation><tp:nomenclature-citation><tp:taxon-name>
                <tp:taxon-name-part taxon-name-part-type="genus">Gonioctena</tp:taxon-name-part> <tp:taxon-name-part taxon-name-part-type="species">salicis</tp:taxon-name-part></tp:taxon-name><comment>Motschulsky, 1860: 223 (type locality: Daourie); <xref ref-type="bibr" rid="B50">Marseul 1888</xref>: 42; L. N. <xref ref-type="bibr" rid="B54">Medvedev 1982</xref>: 252 (as synonym of <tp:taxon-name><tp:taxon-name-part taxon-name-part-type="genus">Gonioctena</tp:taxon-name-part> <tp:taxon-name-part taxon-name-part-type="species">affinis</tp:taxon-name-part></tp:taxon-name>), <xref ref-type="bibr" rid="B57">2006b</xref>: 416 (as synonym of <tp:taxon-name><tp:taxon-name-part taxon-name-part-type="genus">Gonioctena</tp:taxon-name-part> <tp:taxon-name-part taxon-name-part-type="species">affinis</tp:taxon-name-part></tp:taxon-name>).</comment></tp:nomenclature-citation><tp:nomenclature-citation><tp:taxon-name>
                <tp:taxon-name-part taxon-name-part-type="genus">Phytodecta</tp:taxon-name-part> <tp:taxon-name-part taxon-name-part-type="species">salicis</tp:taxon-name-part></tp:taxon-name><comment>: <xref ref-type="bibr" rid="B42">Kraatz 1879b</xref>: 136; <xref ref-type="bibr" rid="B31">Jacobson 1901</xref>: 128.</comment></tp:nomenclature-citation><tp:nomenclature-citation><tp:taxon-name>
                <tp:taxon-name-part taxon-name-part-type="genus">Phytodecta</tp:taxon-name-part> (<tp:taxon-name-part taxon-name-part-type="subgenus">Phytodecta</tp:taxon-name-part>) <tp:taxon-name-part taxon-name-part-type="species">salicis</tp:taxon-name-part></tp:taxon-name><comment>: <xref ref-type="bibr" rid="B104">Weise 1916</xref>: 179; <xref ref-type="bibr" rid="B107">Winkler 1930</xref>: 1296; <xref ref-type="bibr" rid="B8">Chen 1935</xref>: 128.</comment></tp:nomenclature-citation><tp:nomenclature-citation><tp:taxon-name>
                <tp:taxon-name-part taxon-name-part-type="genus">Phytodecta</tp:taxon-name-part> <tp:taxon-name-part taxon-name-part-type="species">nivosa</tp:taxon-name-part> <tp:taxon-name-part taxon-name-part-type="infraspecific-rank">var.</tp:taxon-name-part> <tp:taxon-name-part taxon-name-part-type="variety">rufula</tp:taxon-name-part></tp:taxon-name><comment>Kraatz, 1879a: 55 (type locality: Tyrol); <xref ref-type="bibr" rid="B100">Weise 1884</xref>: 501; <xref ref-type="bibr" rid="B50">Marseul 1888</xref>: 45 (as synonym of <tp:taxon-name><tp:taxon-name-part taxon-name-part-type="genus">Gonioctena</tp:taxon-name-part> <tp:taxon-name-part taxon-name-part-type="species">nivosa</tp:taxon-name-part></tp:taxon-name>).</comment></tp:nomenclature-citation><tp:nomenclature-citation><tp:taxon-name>
                <tp:taxon-name-part taxon-name-part-type="genus">Phytodecta</tp:taxon-name-part> <tp:taxon-name-part taxon-name-part-type="species">nivosa</tp:taxon-name-part> <tp:taxon-name-part taxon-name-part-type="infraspecific-rank">var.</tp:taxon-name-part> <tp:taxon-name-part taxon-name-part-type="variety">rufulus</tp:taxon-name-part></tp:taxon-name><comment>: <xref ref-type="bibr" rid="B1">Achard 1924</xref>: 32.</comment></tp:nomenclature-citation><tp:nomenclature-citation><tp:taxon-name>
                <tp:taxon-name-part taxon-name-part-type="genus">Phytodecta</tp:taxon-name-part> <tp:taxon-name-part taxon-name-part-type="species">affinis</tp:taxon-name-part> <tp:taxon-name-part taxon-name-part-type="infraspecific-rank">var.</tp:taxon-name-part> <tp:taxon-name-part taxon-name-part-type="variety">clythroides</tp:taxon-name-part></tp:taxon-name><comment>Gradl, 1882: 331 (type locality: Tirol).</comment></tp:nomenclature-citation><tp:nomenclature-citation><tp:taxon-name>
                <tp:taxon-name-part taxon-name-part-type="genus">Phytodecta</tp:taxon-name-part> <tp:taxon-name-part taxon-name-part-type="species">nivosus</tp:taxon-name-part> <tp:taxon-name-part taxon-name-part-type="infraspecific-rank">ab.</tp:taxon-name-part> <tp:taxon-name-part taxon-name-part-type="aberration">clytroides</tp:taxon-name-part></tp:taxon-name><comment>[sic!]: <xref ref-type="bibr" rid="B104">Weise 1916</xref>: 178 (as aberration of <tp:taxon-name><tp:taxon-name-part taxon-name-part-type="genus">Gonioctena</tp:taxon-name-part> <tp:taxon-name-part taxon-name-part-type="species">nivosa</tp:taxon-name-part></tp:taxon-name>).</comment></tp:nomenclature-citation><tp:nomenclature-citation><tp:taxon-name>
                <tp:taxon-name-part taxon-name-part-type="genus">Phytodecta</tp:taxon-name-part> <tp:taxon-name-part taxon-name-part-type="species">nivosus</tp:taxon-name-part> <tp:taxon-name-part taxon-name-part-type="infraspecific-rank">var.</tp:taxon-name-part> <tp:taxon-name-part taxon-name-part-type="variety">clytroides</tp:taxon-name-part></tp:taxon-name><comment>[sic!]: <xref ref-type="bibr" rid="B1">Achard 1924</xref>: 33.</comment></tp:nomenclature-citation><tp:nomenclature-citation><tp:taxon-name>
                <tp:taxon-name-part taxon-name-part-type="genus">Phytodecta</tp:taxon-name-part> <tp:taxon-name-part taxon-name-part-type="species">affinis</tp:taxon-name-part> <tp:taxon-name-part taxon-name-part-type="infraspecific-rank">var.</tp:taxon-name-part> <tp:taxon-name-part taxon-name-part-type="variety">marginata</tp:taxon-name-part></tp:taxon-name><comment>Gradl, 1882: 331 (type locality: Tirol); <xref ref-type="bibr" rid="B104">Weise 1916</xref>: 178 (as aberration of <tp:taxon-name><tp:taxon-name-part taxon-name-part-type="genus">Gonioctena</tp:taxon-name-part> <tp:taxon-name-part taxon-name-part-type="species">nivosa</tp:taxon-name-part></tp:taxon-name>).</comment></tp:nomenclature-citation><tp:nomenclature-citation><tp:taxon-name>
                <tp:taxon-name-part taxon-name-part-type="genus">Phytodecta</tp:taxon-name-part> <tp:taxon-name-part taxon-name-part-type="species">nivosus</tp:taxon-name-part> <tp:taxon-name-part taxon-name-part-type="infraspecific-rank">var.</tp:taxon-name-part> <tp:taxon-name-part taxon-name-part-type="variety">marginatus</tp:taxon-name-part></tp:taxon-name><comment>: <xref ref-type="bibr" rid="B1">Achard 1924</xref>: 33.</comment></tp:nomenclature-citation><tp:nomenclature-citation><tp:taxon-name>
                <tp:taxon-name-part taxon-name-part-type="genus">Phytodecta</tp:taxon-name-part> <tp:taxon-name-part taxon-name-part-type="species">affinis</tp:taxon-name-part> <tp:taxon-name-part taxon-name-part-type="infraspecific-rank">var.</tp:taxon-name-part> <tp:taxon-name-part taxon-name-part-type="variety">nana</tp:taxon-name-part></tp:taxon-name><comment>Gradl, 1882: 330 (type locality: Tirol); <xref ref-type="bibr" rid="B104">Weise 1916</xref>: 178 (as aberration of <tp:taxon-name><tp:taxon-name-part taxon-name-part-type="genus">Gonioctena</tp:taxon-name-part> <tp:taxon-name-part taxon-name-part-type="species">nivosa</tp:taxon-name-part></tp:taxon-name>).</comment></tp:nomenclature-citation><tp:nomenclature-citation><tp:taxon-name>
                <tp:taxon-name-part taxon-name-part-type="genus">Phytodecta</tp:taxon-name-part> <tp:taxon-name-part taxon-name-part-type="species">nivosus</tp:taxon-name-part> <tp:taxon-name-part taxon-name-part-type="infraspecific-rank">var.</tp:taxon-name-part> <tp:taxon-name-part taxon-name-part-type="variety">nanus</tp:taxon-name-part></tp:taxon-name><comment>: <xref ref-type="bibr" rid="B1">Achard 1924</xref>: 32.</comment></tp:nomenclature-citation><tp:nomenclature-citation><tp:taxon-name>
                <tp:taxon-name-part taxon-name-part-type="genus">Phytodecta</tp:taxon-name-part> <tp:taxon-name-part taxon-name-part-type="species">affinis</tp:taxon-name-part> <tp:taxon-name-part taxon-name-part-type="infraspecific-rank">var.</tp:taxon-name-part> <tp:taxon-name-part taxon-name-part-type="variety">nigricollis</tp:taxon-name-part></tp:taxon-name><comment>Gradl, 1882: 331 (type locality: Tirol); <xref ref-type="bibr" rid="B104">Weise 1916</xref>: 178 (as aberration of <tp:taxon-name><tp:taxon-name-part taxon-name-part-type="genus">Gonioctena</tp:taxon-name-part> <tp:taxon-name-part taxon-name-part-type="species">nivosa</tp:taxon-name-part></tp:taxon-name>).</comment></tp:nomenclature-citation><tp:nomenclature-citation><tp:taxon-name>
                <tp:taxon-name-part taxon-name-part-type="genus">Phytodecta</tp:taxon-name-part> <tp:taxon-name-part taxon-name-part-type="species">affinis</tp:taxon-name-part> <tp:taxon-name-part taxon-name-part-type="infraspecific-rank">var.</tp:taxon-name-part> <tp:taxon-name-part taxon-name-part-type="variety">octopunctata</tp:taxon-name-part></tp:taxon-name><comment>Gradl, 1882: 330 (type locality: Tirol); <xref ref-type="bibr" rid="B104">Weise 1916</xref>: 178 (as aberration of <tp:taxon-name><tp:taxon-name-part taxon-name-part-type="genus">Gonioctena</tp:taxon-name-part> <tp:taxon-name-part taxon-name-part-type="species">nivosa</tp:taxon-name-part></tp:taxon-name>).</comment></tp:nomenclature-citation><tp:nomenclature-citation><tp:taxon-name>
                <tp:taxon-name-part taxon-name-part-type="genus">Phytodecta</tp:taxon-name-part> <tp:taxon-name-part taxon-name-part-type="species">nivosus</tp:taxon-name-part> <tp:taxon-name-part taxon-name-part-type="infraspecific-rank">var.</tp:taxon-name-part> <tp:taxon-name-part taxon-name-part-type="variety">octopunctatus</tp:taxon-name-part></tp:taxon-name><comment>: <xref ref-type="bibr" rid="B1">Achard 1924</xref>: 32.</comment></tp:nomenclature-citation><tp:nomenclature-citation><tp:taxon-name>
                <tp:taxon-name-part taxon-name-part-type="genus">Phytodecta</tp:taxon-name-part> <tp:taxon-name-part taxon-name-part-type="species">affinis</tp:taxon-name-part> <tp:taxon-name-part taxon-name-part-type="infraspecific-rank">var.</tp:taxon-name-part> <tp:taxon-name-part taxon-name-part-type="variety">tyrolensis</tp:taxon-name-part></tp:taxon-name><comment>Gradl, 1882: 331 (type locality: Tirol); <xref ref-type="bibr" rid="B104">Weise 1916</xref>: 178 (as aberration of <tp:taxon-name><tp:taxon-name-part taxon-name-part-type="genus">Gonioctena</tp:taxon-name-part> <tp:taxon-name-part taxon-name-part-type="species">nivosa</tp:taxon-name-part></tp:taxon-name>).</comment></tp:nomenclature-citation><tp:nomenclature-citation><tp:taxon-name>
                <tp:taxon-name-part taxon-name-part-type="genus">Phytodecta</tp:taxon-name-part> <tp:taxon-name-part taxon-name-part-type="species">nivosus</tp:taxon-name-part> <tp:taxon-name-part taxon-name-part-type="infraspecific-rank">var.</tp:taxon-name-part> <tp:taxon-name-part taxon-name-part-type="variety">tyrolensis</tp:taxon-name-part></tp:taxon-name><comment>: <xref ref-type="bibr" rid="B1">Achard 1924</xref>: 33.</comment></tp:nomenclature-citation><tp:nomenclature-citation><tp:taxon-name>
                <tp:taxon-name-part taxon-name-part-type="genus">Phytodecta</tp:taxon-name-part> <tp:taxon-name-part taxon-name-part-type="species">nivosa</tp:taxon-name-part> <tp:taxon-name-part taxon-name-part-type="infraspecific-rank">var.</tp:taxon-name-part> <tp:taxon-name-part taxon-name-part-type="variety">aethiops</tp:taxon-name-part></tp:taxon-name><comment>Heyden, 1883: 53 (type locality: Stilfserjoch); <xref ref-type="bibr" rid="B103">Weise 1906</xref>: 561 (as aberration of <tp:taxon-name><tp:taxon-name-part taxon-name-part-type="genus">Gonioctena</tp:taxon-name-part> <tp:taxon-name-part taxon-name-part-type="species">nivosa</tp:taxon-name-part></tp:taxon-name>).</comment></tp:nomenclature-citation><tp:nomenclature-citation><tp:taxon-name>
                <tp:taxon-name-part taxon-name-part-type="genus">Phytodecta</tp:taxon-name-part> <tp:taxon-name-part taxon-name-part-type="species">nivosus</tp:taxon-name-part> <tp:taxon-name-part taxon-name-part-type="infraspecific-rank">var.</tp:taxon-name-part> <tp:taxon-name-part taxon-name-part-type="variety">aethiops</tp:taxon-name-part></tp:taxon-name><comment>: <xref ref-type="bibr" rid="B1">Achard 1924</xref>: 33.</comment></tp:nomenclature-citation><tp:nomenclature-citation><tp:taxon-name>
                <tp:taxon-name-part taxon-name-part-type="genus">Phytodecta</tp:taxon-name-part> <tp:taxon-name-part taxon-name-part-type="species">nivosa</tp:taxon-name-part> <tp:taxon-name-part taxon-name-part-type="infraspecific-rank">var.</tp:taxon-name-part> <tp:taxon-name-part taxon-name-part-type="variety">apicalis</tp:taxon-name-part></tp:taxon-name><comment>Heyden, 1883: 53 (type locality: Stilfserjoch); <xref ref-type="bibr" rid="B103">Weise 1906</xref>: 561 (as aberration of <tp:taxon-name><tp:taxon-name-part taxon-name-part-type="genus">Gonioctena</tp:taxon-name-part> <tp:taxon-name-part taxon-name-part-type="species">nivosa</tp:taxon-name-part></tp:taxon-name>).</comment></tp:nomenclature-citation><tp:nomenclature-citation><tp:taxon-name>
                <tp:taxon-name-part taxon-name-part-type="genus">Phytodecta</tp:taxon-name-part> <tp:taxon-name-part taxon-name-part-type="species">nivosa</tp:taxon-name-part> <tp:taxon-name-part taxon-name-part-type="infraspecific-rank">var.</tp:taxon-name-part> <tp:taxon-name-part taxon-name-part-type="variety">eppelsheimi</tp:taxon-name-part></tp:taxon-name><comment>Weise, 1884: 501 (type locality: Stilfser); <xref ref-type="bibr" rid="B50">Marseul 1888</xref>: 45 (as synonym of <tp:taxon-name><tp:taxon-name-part taxon-name-part-type="genus">Gonioctena</tp:taxon-name-part> <tp:taxon-name-part taxon-name-part-type="species">nivosa</tp:taxon-name-part></tp:taxon-name>).</comment></tp:nomenclature-citation><tp:nomenclature-citation><tp:taxon-name>
                <tp:taxon-name-part taxon-name-part-type="genus">Phytodecta</tp:taxon-name-part> <tp:taxon-name-part taxon-name-part-type="species">nivosus</tp:taxon-name-part> <tp:taxon-name-part taxon-name-part-type="infraspecific-rank">var.</tp:taxon-name-part> <tp:taxon-name-part taxon-name-part-type="variety">eppelsheimi</tp:taxon-name-part></tp:taxon-name><comment>: <xref ref-type="bibr" rid="B1">Achard 1924</xref>: 33.</comment></tp:nomenclature-citation><tp:nomenclature-citation><tp:taxon-name>
                <tp:taxon-name-part taxon-name-part-type="genus">Phytodecta</tp:taxon-name-part> <tp:taxon-name-part taxon-name-part-type="species">nivosa</tp:taxon-name-part> <tp:taxon-name-part taxon-name-part-type="infraspecific-rank">var.</tp:taxon-name-part> <tp:taxon-name-part taxon-name-part-type="variety">funesta</tp:taxon-name-part></tp:taxon-name><comment>Weise, 1884: 501 (type locality: not indicated); <xref ref-type="bibr" rid="B50">Marseul 1888</xref>: 45 (as synonym of <tp:taxon-name><tp:taxon-name-part taxon-name-part-type="genus">Gonioctena</tp:taxon-name-part> <tp:taxon-name-part taxon-name-part-type="species">nivosa</tp:taxon-name-part></tp:taxon-name>).</comment></tp:nomenclature-citation><tp:nomenclature-citation><tp:taxon-name>
                <tp:taxon-name-part taxon-name-part-type="genus">Phytodecta</tp:taxon-name-part> <tp:taxon-name-part taxon-name-part-type="species">nivosa</tp:taxon-name-part> <tp:taxon-name-part taxon-name-part-type="infraspecific-rank">var.</tp:taxon-name-part> <tp:taxon-name-part taxon-name-part-type="variety">personata</tp:taxon-name-part></tp:taxon-name><comment>Weise, 1884: 501 (type locality: Tirol); <xref ref-type="bibr" rid="B50">Marseul 1888</xref>: 45 (as synonym of <tp:taxon-name><tp:taxon-name-part taxon-name-part-type="genus">Gonioctena</tp:taxon-name-part> <tp:taxon-name-part taxon-name-part-type="species">nivosa</tp:taxon-name-part></tp:taxon-name>).</comment></tp:nomenclature-citation><tp:nomenclature-citation><tp:taxon-name>
                <tp:taxon-name-part taxon-name-part-type="genus">Phytodecta</tp:taxon-name-part> <tp:taxon-name-part taxon-name-part-type="species">scutellaris</tp:taxon-name-part></tp:taxon-name><comment>Sahlberg, 1887: 55 nec Baly, 1862: 27 (type locality: Alaska, Porte Clarence); <xref ref-type="bibr" rid="B5">Brown 1942</xref>: 100 (as synonym of <tp:taxon-name><tp:taxon-name-part taxon-name-part-type="genus">Gonioctena</tp:taxon-name-part> <tp:taxon-name-part taxon-name-part-type="species">arctica</tp:taxon-name-part></tp:taxon-name>); <xref ref-type="bibr" rid="B39">Kippenberg 2010</xref>: 437 (as nomen dubium).</comment></tp:nomenclature-citation><!--PageBreak--><tp:nomenclature-citation><tp:taxon-name>
                  <tp:taxon-name-part taxon-name-part-type="genus">Phytodecta</tp:taxon-name-part> (<tp:taxon-name-part taxon-name-part-type="subgenus">Phytodecta</tp:taxon-name-part>) <tp:taxon-name-part taxon-name-part-type="species">scutellaris</tp:taxon-name-part></tp:taxon-name><comment>: <xref ref-type="bibr" rid="B104">Weise 1916</xref>: 181; <xref ref-type="bibr" rid="B107">Winkler 1930</xref>: 1296. </comment></tp:nomenclature-citation><tp:nomenclature-citation><tp:taxon-name>
                <tp:taxon-name-part taxon-name-part-type="genus">Phytodecta</tp:taxon-name-part> <tp:taxon-name-part taxon-name-part-type="species">nivosa</tp:taxon-name-part> <tp:taxon-name-part taxon-name-part-type="infraspecific-rank">var.</tp:taxon-name-part> <tp:taxon-name-part taxon-name-part-type="variety">ruficollis</tp:taxon-name-part></tp:taxon-name><comment>Weise, 1891: 160 (type locality: Brenner); <xref ref-type="bibr" rid="B103">Weise 1906</xref>: 561 (as aberration of <tp:taxon-name><tp:taxon-name-part taxon-name-part-type="genus">Gonioctena</tp:taxon-name-part> <tp:taxon-name-part taxon-name-part-type="species">nivosa</tp:taxon-name-part></tp:taxon-name>).</comment></tp:nomenclature-citation><tp:nomenclature-citation><tp:taxon-name>
                <tp:taxon-name-part taxon-name-part-type="genus">Phytodecta</tp:taxon-name-part> <tp:taxon-name-part taxon-name-part-type="species">nivosus</tp:taxon-name-part> <tp:taxon-name-part taxon-name-part-type="infraspecific-rank">var.</tp:taxon-name-part> <tp:taxon-name-part taxon-name-part-type="variety">ruficollis</tp:taxon-name-part></tp:taxon-name><comment>: <xref ref-type="bibr" rid="B1">Achard 1924</xref>: 32.</comment></tp:nomenclature-citation><tp:nomenclature-citation><tp:taxon-name>
                <tp:taxon-name-part taxon-name-part-type="genus">Phytodecta</tp:taxon-name-part> <tp:taxon-name-part taxon-name-part-type="species">linnaeana</tp:taxon-name-part> <tp:taxon-name-part taxon-name-part-type="subspecies">bergrothi</tp:taxon-name-part></tp:taxon-name><comment>Jacobson, 1901: 128 (type locality: Fl. Jenissej). <bold>syn. n.</bold></comment></tp:nomenclature-citation><tp:nomenclature-citation><tp:taxon-name>
                <tp:taxon-name-part taxon-name-part-type="genus">Phytodecta</tp:taxon-name-part> (<tp:taxon-name-part taxon-name-part-type="subgenus">Phytodecta</tp:taxon-name-part>) <tp:taxon-name-part taxon-name-part-type="species">linnaeanus</tp:taxon-name-part> <tp:taxon-name-part taxon-name-part-type="infraspecific-rank">var.</tp:taxon-name-part> <tp:taxon-name-part taxon-name-part-type="variety">bergrothi</tp:taxon-name-part></tp:taxon-name><comment>: <xref ref-type="bibr" rid="B107">Winkler 1930</xref>: 1295.</comment></tp:nomenclature-citation><tp:nomenclature-citation><tp:taxon-name>
                <tp:taxon-name-part taxon-name-part-type="genus">Phytodecta</tp:taxon-name-part> <tp:taxon-name-part taxon-name-part-type="species">nivosa</tp:taxon-name-part> <tp:taxon-name-part taxon-name-part-type="infraspecific-rank">var.</tp:taxon-name-part> <tp:taxon-name-part taxon-name-part-type="variety">cedehensis</tp:taxon-name-part></tp:taxon-name><comment>Ronchetti, 1922: 89 (type locality: Monte Cevedale). <bold>syn. n.</bold></comment></tp:nomenclature-citation><tp:nomenclature-citation><tp:taxon-name>
                <tp:taxon-name-part taxon-name-part-type="genus">Phytodecta</tp:taxon-name-part> <tp:taxon-name-part taxon-name-part-type="species">affinis</tp:taxon-name-part> <tp:taxon-name-part taxon-name-part-type="infraspecific-rank">var.</tp:taxon-name-part> <tp:taxon-name-part taxon-name-part-type="variety">decaspilotus</tp:taxon-name-part></tp:taxon-name><comment>Achard, 1924: 32 (type locality: Norvège, Dowre); <xref ref-type="bibr" rid="B107">Winkler 1930</xref>: 1296 (as aberration of <tp:taxon-name><tp:taxon-name-part taxon-name-part-type="genus">Gonioctena</tp:taxon-name-part> <tp:taxon-name-part taxon-name-part-type="species">affinis</tp:taxon-name-part></tp:taxon-name>).</comment></tp:nomenclature-citation><tp:nomenclature-citation><tp:taxon-name>
                <tp:taxon-name-part taxon-name-part-type="genus">Gonioctena</tp:taxon-name-part> <tp:taxon-name-part taxon-name-part-type="species">decaspilota</tp:taxon-name-part></tp:taxon-name><comment>: <xref ref-type="bibr" rid="B80">Silfverberg 1977</xref>: 94.</comment></tp:nomenclature-citation><tp:nomenclature-citation><tp:taxon-name>
                <tp:taxon-name-part taxon-name-part-type="genus">Phytodecta</tp:taxon-name-part> <tp:taxon-name-part taxon-name-part-type="species">decaspilota</tp:taxon-name-part></tp:taxon-name><comment>: <xref ref-type="bibr" rid="B38">Kippenberg 1994</xref>: 84.</comment></tp:nomenclature-citation><tp:nomenclature-citation><tp:taxon-name>
                <tp:taxon-name-part taxon-name-part-type="genus">Gonioctena</tp:taxon-name-part> (<tp:taxon-name-part taxon-name-part-type="subgenus">Gonioctena</tp:taxon-name-part>) <tp:taxon-name-part taxon-name-part-type="species">decaspilota</tp:taxon-name-part></tp:taxon-name><comment>: <xref ref-type="bibr" rid="B97">Warchałowski 1994</xref>: 103, 104 (incl. larva), <xref ref-type="bibr" rid="B98">2003</xref>: 311; <xref ref-type="bibr" rid="B47">Lopatin et al. 2004</xref>: 121; L. N. <xref ref-type="bibr" rid="B58">Medvedev 2014</xref>: 36.</comment></tp:nomenclature-citation><tp:nomenclature-citation><tp:taxon-name>
                <tp:taxon-name-part taxon-name-part-type="genus">Phytodecta</tp:taxon-name-part> <tp:taxon-name-part taxon-name-part-type="species">affinis</tp:taxon-name-part> <tp:taxon-name-part taxon-name-part-type="infraspecific-rank">var.</tp:taxon-name-part> <tp:taxon-name-part taxon-name-part-type="variety">hamatus</tp:taxon-name-part></tp:taxon-name><comment>Achard, 1924: 32 (type locality: Lapponia); <xref ref-type="bibr" rid="B107">Winkler 1930</xref>: 1296 (as aberration of <tp:taxon-name><tp:taxon-name-part taxon-name-part-type="genus">Gonioctena</tp:taxon-name-part> <tp:taxon-name-part taxon-name-part-type="species">affinis</tp:taxon-name-part></tp:taxon-name>).</comment></tp:nomenclature-citation><tp:nomenclature-citation><tp:taxon-name>
                <tp:taxon-name-part taxon-name-part-type="genus">Phytodecta</tp:taxon-name-part> <tp:taxon-name-part taxon-name-part-type="species">nivosus</tp:taxon-name-part> <tp:taxon-name-part taxon-name-part-type="infraspecific-rank">var.</tp:taxon-name-part> <tp:taxon-name-part taxon-name-part-type="variety">immarginatus</tp:taxon-name-part></tp:taxon-name><comment>Achard, 1924: 33 (type locality: Helvetia); <xref ref-type="bibr" rid="B107">Winkler 1930</xref>: 1295 (as aberration of <tp:taxon-name><tp:taxon-name-part taxon-name-part-type="genus">Gonioctena</tp:taxon-name-part> <tp:taxon-name-part taxon-name-part-type="species">nivosa</tp:taxon-name-part></tp:taxon-name>).</comment></tp:nomenclature-citation><tp:nomenclature-citation><tp:taxon-name>
                <tp:taxon-name-part taxon-name-part-type="genus">Phytodecta</tp:taxon-name-part> (<tp:taxon-name-part taxon-name-part-type="subgenus">Phytodecta</tp:taxon-name-part>) <tp:taxon-name-part taxon-name-part-type="species">nivosus</tp:taxon-name-part> <tp:taxon-name-part taxon-name-part-type="infraspecific-rank">var.</tp:taxon-name-part> <tp:taxon-name-part taxon-name-part-type="variety">immarginatus</tp:taxon-name-part></tp:taxon-name><comment>: <xref ref-type="bibr" rid="B9">Chen 1936</xref>: 86.</comment></tp:nomenclature-citation><tp:nomenclature-citation><tp:taxon-name>
                <tp:taxon-name-part taxon-name-part-type="genus">Phytodecta</tp:taxon-name-part> (<tp:taxon-name-part taxon-name-part-type="subgenus">Phytodecta</tp:taxon-name-part>) <tp:taxon-name-part taxon-name-part-type="species">nivosus</tp:taxon-name-part> <tp:taxon-name-part taxon-name-part-type="subspecies">immarginatus</tp:taxon-name-part></tp:taxon-name><comment>: <xref ref-type="bibr" rid="B8">Chen 1935</xref>: 128.</comment></tp:nomenclature-citation><tp:nomenclature-citation><tp:taxon-name>
                <tp:taxon-name-part taxon-name-part-type="genus">Phytodecta</tp:taxon-name-part> <tp:taxon-name-part taxon-name-part-type="species">linnaeanus</tp:taxon-name-part> <tp:taxon-name-part taxon-name-part-type="infraspecific-rank">var.</tp:taxon-name-part> <tp:taxon-name-part taxon-name-part-type="variety">simplex</tp:taxon-name-part></tp:taxon-name><comment>Achard, 1924: 31 nec Suffrian, 1858: 383 (type locality: Kureika). <bold>syn. n.</bold></comment></tp:nomenclature-citation><tp:nomenclature-citation><tp:taxon-name>
                <tp:taxon-name-part taxon-name-part-type="genus">Phytodecta</tp:taxon-name-part> <tp:taxon-name-part taxon-name-part-type="species">linnaeanus</tp:taxon-name-part> <tp:taxon-name-part taxon-name-part-type="infraspecific-rank">var.</tp:taxon-name-part> <tp:taxon-name-part taxon-name-part-type="variety">mutatus</tp:taxon-name-part></tp:taxon-name><comment>Achard, 1924: 31 (replacement name for <tp:taxon-name><tp:taxon-name-part taxon-name-part-type="genus">Phytodecta</tp:taxon-name-part> <tp:taxon-name-part taxon-name-part-type="species">linnaeanus</tp:taxon-name-part> <tp:taxon-name-part taxon-name-part-type="infraspecific-rank">var.</tp:taxon-name-part> <tp:taxon-name-part taxon-name-part-type="variety">simplex</tp:taxon-name-part></tp:taxon-name>). <bold>syn. n.</bold></comment></tp:nomenclature-citation><tp:nomenclature-citation><tp:taxon-name>
                <tp:taxon-name-part taxon-name-part-type="genus">Phytodecta</tp:taxon-name-part> <tp:taxon-name-part taxon-name-part-type="species">nivosa</tp:taxon-name-part> <tp:taxon-name-part taxon-name-part-type="infraspecific-rank">var.</tp:taxon-name-part> <tp:taxon-name-part taxon-name-part-type="variety">undulatus</tp:taxon-name-part></tp:taxon-name><comment>Pic, 1924: 27 (type locality: Alpes, Col du Pallet); <xref ref-type="bibr" rid="B107">Winkler 1930</xref>: 1295 (as aberration of <tp:taxon-name><tp:taxon-name-part taxon-name-part-type="genus">Gonioctena</tp:taxon-name-part> <tp:taxon-name-part taxon-name-part-type="species">nivosa</tp:taxon-name-part></tp:taxon-name>).</comment></tp:nomenclature-citation><tp:nomenclature-citation><tp:taxon-name>
                <tp:taxon-name-part taxon-name-part-type="genus">Phytodecta</tp:taxon-name-part> <tp:taxon-name-part taxon-name-part-type="species">dinah</tp:taxon-name-part></tp:taxon-name><comment>Bechyně, 1948: 118, 123 (type locality: Siberia).</comment></tp:nomenclature-citation><tp:nomenclature-citation><tp:taxon-name>
                <tp:taxon-name-part taxon-name-part-type="genus">Gonioctena</tp:taxon-name-part> (<tp:taxon-name-part taxon-name-part-type="subgenus">Gonioctena</tp:taxon-name-part>) <tp:taxon-name-part taxon-name-part-type="species">dinah</tp:taxon-name-part></tp:taxon-name><comment>: <xref ref-type="bibr" rid="B26">Gressitt and Kimoto 1963</xref>: 358, 361; L. N. <xref ref-type="bibr" rid="B55">Medvedev 1992</xref>: 575 (as synonym of <tp:taxon-name><tp:taxon-name-part taxon-name-part-type="genus">Gonioctena</tp:taxon-name-part> <tp:taxon-name-part taxon-name-part-type="species">affinis</tp:taxon-name-part></tp:taxon-name>); V. L. <xref ref-type="bibr" rid="B67">Medvedev 2004</xref>: 41; <xref ref-type="bibr" rid="B39">Kippenberg 2010</xref>: 433.</comment></tp:nomenclature-citation><tp:nomenclature-citation><tp:taxon-name>
                <tp:taxon-name-part taxon-name-part-type="genus">Phytodecta</tp:taxon-name-part> <tp:taxon-name-part taxon-name-part-type="species">occidentalis</tp:taxon-name-part></tp:taxon-name><comment>: <xref ref-type="bibr" rid="B3">Bechyně 1948</xref>: 118, 124 (misidentification).</comment></tp:nomenclature-citation><tp:nomenclature-citation><tp:taxon-name>
                <tp:taxon-name-part taxon-name-part-type="genus">Gonioctena</tp:taxon-name-part> <tp:taxon-name-part taxon-name-part-type="species">arctica</tp:taxon-name-part> <tp:taxon-name-part taxon-name-part-type="subspecies">alberta</tp:taxon-name-part></tp:taxon-name><comment>Brown, 1952: 340 (type locality: Alberta, Nordegg). <bold>syn. n.</bold></comment></tp:nomenclature-citation><tp:nomenclature-citation><tp:taxon-name>
                <tp:taxon-name-part taxon-name-part-type="genus">Gonioctena</tp:taxon-name-part> <tp:taxon-name-part taxon-name-part-type="species">nivosa</tp:taxon-name-part> <tp:taxon-name-part taxon-name-part-type="subspecies">alberta</tp:taxon-name-part></tp:taxon-name><comment>: <xref ref-type="bibr" rid="B105">Wilcox 1972</xref>: 22.</comment></tp:nomenclature-citation><tp:nomenclature-citation><tp:taxon-name>
                <tp:taxon-name-part taxon-name-part-type="genus">Gonioctena</tp:taxon-name-part> (<tp:taxon-name-part taxon-name-part-type="subgenus">Gonioctena</tp:taxon-name-part>) <tp:taxon-name-part taxon-name-part-type="species">nivosa</tp:taxon-name-part> <tp:taxon-name-part taxon-name-part-type="subspecies">alberta</tp:taxon-name-part></tp:taxon-name><comment>: <xref ref-type="bibr" rid="B76">Riley et al. 2003</xref>: 44.</comment></tp:nomenclature-citation></tp:nomenclature-citation-list></tp:nomenclature><tp:treatment-sec sec-type="type material"><title>Type material.</title><p>
            <italic><tp:taxon-name><tp:taxon-name-part taxon-name-part-type="genus">Chrysomela</tp:taxon-name-part> <tp:taxon-name-part taxon-name-part-type="species">affinis</tp:taxon-name-part></tp:taxon-name></italic>: Lectotype ♂ (<named-content xmlns:xlink="http://www.w3.org/1999/xlink" content-type="dwc:institutional_code" xlink:type="simple">UZIU</named-content>), hereby designated, 168 // LECTOTYPUS <italic><tp:taxon-name><tp:taxon-name-part taxon-name-part-type="genus">Chrysomela</tp:taxon-name-part> <tp:taxon-name-part taxon-name-part-type="species">affinis</tp:taxon-name-part></tp:taxon-name></italic> Gyllenhal, 1808 des. H.W. Cho 2014 // <italic><tp:taxon-name><tp:taxon-name-part taxon-name-part-type="genus">Gonioctena</tp:taxon-name-part> <tp:taxon-name-part taxon-name-part-type="species">nivosa</tp:taxon-name-part></tp:taxon-name></italic> (Suffrian, 1851) det. H.W. Cho 2014. Paralectotypes: 1♂ (<named-content xmlns:xlink="http://www.w3.org/1999/xlink" content-type="dwc:institutional_code" xlink:type="simple">UZIU</named-content>), 34; 1♀ (<named-content xmlns:xlink="http://www.w3.org/1999/xlink" content-type="dwc:institutional_code" xlink:type="simple">UZIU</named-content>), Lappon., Schh. [= Lapponia, Schönherr]; 1♀ (<named-content xmlns:xlink="http://www.w3.org/1999/xlink" content-type="dwc:institutional_code" xlink:type="simple">UZIU</named-content>), Bog. [= Carl Johan Bogeman]; 1♀ (<named-content xmlns:xlink="http://www.w3.org/1999/xlink" content-type="dwc:institutional_code" xlink:type="simple">UZIU</named-content>), Lappon., Schh.; 1♀ (<named-content xmlns:xlink="http://www.w3.org/1999/xlink" content-type="dwc:institutional_code" xlink:type="simple">UZIU</named-content>), <italic><tp:taxon-name><tp:taxon-name-part taxon-name-part-type="genus">Chrysomela</tp:taxon-name-part> <tp:taxon-name-part taxon-name-part-type="species">affinis</tp:taxon-name-part></tp:taxon-name></italic> var., e. Lappon., Mannerheim; 2♀♀ (<named-content xmlns:xlink="http://www.w3.org/1999/xlink" content-type="dwc:institutional_code" xlink:type="simple">UZIU</named-content>), gg. // Lappon., Schh.; 3♂♂, 3♀♀ (<named-content xmlns:xlink="http://www.w3.org/1999/xlink" content-type="dwc:institutional_code" xlink:type="simple">UZIU</named-content>), no data; each specimen has a label, PARALECTOTYPUS <italic><tp:taxon-name><tp:taxon-name-part taxon-name-part-type="genus">Chrysomela</tp:taxon-name-part> <tp:taxon-name-part taxon-name-part-type="species">affinis</tp:taxon-name-part></tp:taxon-name></italic> Gyllenhal, 1808 des. H.W. Cho 2014 // <italic><tp:taxon-name><tp:taxon-name-part taxon-name-part-type="genus">Gonioctena</tp:taxon-name-part> <tp:taxon-name-part taxon-name-part-type="species">nivosa</tp:taxon-name-part></tp:taxon-name></italic> (Suffrian, 1851) det. H.W. Cho 2014. 1♀ (<named-content xmlns:xlink="http://www.w3.org/1999/xlink" content-type="dwc:institutional_code" xlink:type="simple">UZIU</named-content>), 36 // <italic><tp:taxon-name><tp:taxon-name-part taxon-name-part-type="genus">Chrysomela</tp:taxon-name-part> <tp:taxon-name-part taxon-name-part-type="species">affinis</tp:taxon-name-part></tp:taxon-name></italic> var., e. Lappon., Mannerheim; 1♂ (<named-content xmlns:xlink="http://www.w3.org/1999/xlink" content-type="dwc:institutional_code" xlink:type="simple">UZIU</named-content>), 482 // Dej. [= <!--PageBreak--><!--PageBreak-->Pierre F.M.A. Dejean]; 1♂, 2♀♀ (<named-content xmlns:xlink="http://www.w3.org/1999/xlink" content-type="dwc:institutional_code" xlink:type="simple">UZIU</named-content>), Dej.; 1♀ (<named-content xmlns:xlink="http://www.w3.org/1999/xlink" content-type="dwc:institutional_code" xlink:type="simple">UZIU</named-content>), no data; each specimen has a label, PARALECTOTYPUS <italic><tp:taxon-name><tp:taxon-name-part taxon-name-part-type="genus">Chrysomela</tp:taxon-name-part> <tp:taxon-name-part taxon-name-part-type="species">affinis</tp:taxon-name-part></tp:taxon-name></italic> Gyllenhal, 1808 des. H.W. Cho 2014 // <italic><tp:taxon-name><tp:taxon-name-part taxon-name-part-type="genus">Gonioctena</tp:taxon-name-part> <tp:taxon-name-part taxon-name-part-type="species">linnaeana</tp:taxon-name-part></tp:taxon-name></italic> (Schrank, 1781) det. H.W. Cho 2014.</p><p>
            <italic><tp:taxon-name><tp:taxon-name-part taxon-name-part-type="genus">Chrysomela</tp:taxon-name-part> <tp:taxon-name-part taxon-name-part-type="species">nivosa</tp:taxon-name-part></tp:taxon-name></italic>: Lectotype ♂ (<named-content xmlns:xlink="http://www.w3.org/1999/xlink" content-type="dwc:institutional_code" xlink:type="simple">MLUH</named-content>), hereby designated, 23950 (Kärnten) // MLU Halle, WB Zoologie, S.-Nr. 7/1/8 // LECTOTYPUS <italic><tp:taxon-name><tp:taxon-name-part taxon-name-part-type="genus">Chrysomela</tp:taxon-name-part> <tp:taxon-name-part taxon-name-part-type="species">nivosa</tp:taxon-name-part></tp:taxon-name></italic> Suffrian, 1851 des. H.W. Cho 2014. Paralectotypes: 1♂ (<named-content xmlns:xlink="http://www.w3.org/1999/xlink" content-type="dwc:institutional_code" xlink:type="simple">MLUH</named-content>), 9930 (Switzerland) // MLU Halle, WB Zoologie, S.-Nr. 7/1/8; 1♂ (<named-content xmlns:xlink="http://www.w3.org/1999/xlink" content-type="dwc:institutional_code" xlink:type="simple">MLUH</named-content>), 9931 (Switzerland) // MLU Halle, WB Zoologie, S.-Nr. 7/1/8; 1♂ (<named-content xmlns:xlink="http://www.w3.org/1999/xlink" content-type="dwc:institutional_code" xlink:type="simple">MLUH</named-content>), 9932 (Switzerland) // MLU Halle, WB Zoologie, S.-Nr. 7/1/8; 1♂ (<named-content xmlns:xlink="http://www.w3.org/1999/xlink" content-type="dwc:institutional_code" xlink:type="simple">MLUH</named-content>), 14692 (Kärnten) // MLU Halle, WB Zoologie, S.-Nr. 7/1/8. Each paralectotype specimen has a type label: PARALECTOTYPUS <italic><tp:taxon-name><tp:taxon-name-part taxon-name-part-type="genus">Chrysomela</tp:taxon-name-part> <tp:taxon-name-part taxon-name-part-type="species">nivosa</tp:taxon-name-part></tp:taxon-name></italic> Suffrian, 1851 des. H.W. Cho 2014.</p><p>
            <italic><tp:taxon-name><tp:taxon-name-part taxon-name-part-type="genus">Chrysomela</tp:taxon-name-part> <tp:taxon-name-part taxon-name-part-type="species">stenomera</tp:taxon-name-part></tp:taxon-name></italic>: Type depository unknown.</p><p>
            <italic><tp:taxon-name><tp:taxon-name-part taxon-name-part-type="genus">Gonioctena</tp:taxon-name-part> <tp:taxon-name-part taxon-name-part-type="species">arctica</tp:taxon-name-part></tp:taxon-name></italic>: Lectotype ♂ (<abbrev xmlns:xlink="http://www.w3.org/1999/xlink" content-type="institution" xlink:title="Finnish Museum of Natural History, University of Helsinki, Finland" xlink:type="simple">MZHF</abbrev>), hereby designated, Kenai // Holmberg // <italic><tp:taxon-name><tp:taxon-name-part taxon-name-part-type="genus">Gonioctena</tp:taxon-name-part> <tp:taxon-name-part taxon-name-part-type="species">arctica</tp:taxon-name-part></tp:taxon-name></italic> Mannerh. Kenai d.j. // LECTOTYPUS <italic><tp:taxon-name><tp:taxon-name-part taxon-name-part-type="genus">Gonioctena</tp:taxon-name-part> <tp:taxon-name-part taxon-name-part-type="species">arctica</tp:taxon-name-part></tp:taxon-name></italic> Mannerheim, 1853 des. H.W. Cho 2014 // <italic><tp:taxon-name><tp:taxon-name-part taxon-name-part-type="genus">Gonioctena</tp:taxon-name-part> <tp:taxon-name-part taxon-name-part-type="species">nivosa</tp:taxon-name-part></tp:taxon-name></italic> (Suffrian, 1851) det. H.W. Cho 2014. Paralectotypes: 5♂♂, 9♀♀ (<abbrev xmlns:xlink="http://www.w3.org/1999/xlink" content-type="institution" xlink:title="Finnish Museum of Natural History, University of Helsinki, Finland" xlink:type="simple">MZHF</abbrev>), Kenai // Holmberg // PARALECTOTYPUS <italic><tp:taxon-name><tp:taxon-name-part taxon-name-part-type="genus">Gonioctena</tp:taxon-name-part> <tp:taxon-name-part taxon-name-part-type="species">arctica</tp:taxon-name-part></tp:taxon-name></italic> Mannerheim, 1853 des. H.W. Cho 2014 // <italic><tp:taxon-name><tp:taxon-name-part taxon-name-part-type="genus">Gonioctena</tp:taxon-name-part> <tp:taxon-name-part taxon-name-part-type="species">nivosa</tp:taxon-name-part></tp:taxon-name></italic> (Suffrian, 1851) det. H.W. Cho 2014.</p><p>
            <italic><tp:taxon-name><tp:taxon-name-part taxon-name-part-type="genus">Gonioctena</tp:taxon-name-part> <tp:taxon-name-part taxon-name-part-type="species">salicis</tp:taxon-name-part></tp:taxon-name></italic>: Lectotype (designated by L. N. Medvedev, 2006b): ♂ (<abbrev xmlns:xlink="http://www.w3.org/1999/xlink" content-type="institution" xlink:title="Lev N. Medvedev Collection, Moscow, Russia" xlink:type="simple">LMC</abbrev>), type // <italic><tp:taxon-name><tp:taxon-name-part taxon-name-part-type="genus">Gonioctena</tp:taxon-name-part> <tp:taxon-name-part taxon-name-part-type="species">salicis</tp:taxon-name-part></tp:taxon-name></italic> Motsch. Sib. Armenia // Lectotypus <italic><tp:taxon-name><tp:taxon-name-part taxon-name-part-type="genus">Gonioctena</tp:taxon-name-part> <tp:taxon-name-part taxon-name-part-type="species">salicis</tp:taxon-name-part></tp:taxon-name></italic> Motsch. L. Medvedev design. Paralectotypes: 2♂♂, 3♀♀ (<abbrev xmlns:xlink="http://www.w3.org/1999/xlink" content-type="institution" xlink:title="Lev N. Medvedev Collection, Moscow, Russia" xlink:type="simple">LMC</abbrev>), Paralectotypus <italic><tp:taxon-name><tp:taxon-name-part taxon-name-part-type="genus">Gonioctena</tp:taxon-name-part> <tp:taxon-name-part taxon-name-part-type="species">salicis</tp:taxon-name-part></tp:taxon-name></italic> Motsch. L. Medvedev design.; 1♂ (<abbrev xmlns:xlink="http://www.w3.org/1999/xlink" content-type="institution" xlink:title="The National History Museum, London, UK" xlink:type="simple">BMNH</abbrev>), Type Motsch. // <italic><tp:taxon-name><tp:taxon-name-part taxon-name-part-type="genus">Gonioctena</tp:taxon-name-part> <tp:taxon-name-part taxon-name-part-type="species">salicis</tp:taxon-name-part></tp:taxon-name></italic> Motsch. Siberia orient. Type Motsch. Schaufuss Janson // Baly Coll. // Syntype // PA<!--PageBreak-->RALECTOTYPUS <italic><tp:taxon-name><tp:taxon-name-part taxon-name-part-type="genus">Gonioctena</tp:taxon-name-part> <tp:taxon-name-part taxon-name-part-type="species">salicis</tp:taxon-name-part></tp:taxon-name></italic> Motschulsky, 1860 des. L.N. Medvedev 2006 // <italic><tp:taxon-name><tp:taxon-name-part taxon-name-part-type="genus">Gonioctena</tp:taxon-name-part> <tp:taxon-name-part taxon-name-part-type="species">nivosa</tp:taxon-name-part></tp:taxon-name></italic> (Suffrian, 1851) det. H.W. Cho.</p><p>
            <tp:taxon-name><tp:taxon-name-part taxon-name-part-type="genus">Phytodecta</tp:taxon-name-part> <tp:taxon-name-part taxon-name-part-type="species">nivosa</tp:taxon-name-part> <tp:taxon-name-part taxon-name-part-type="infraspecific-rank">var.</tp:taxon-name-part> <tp:taxon-name-part taxon-name-part-type="variety">rufula</tp:taxon-name-part></tp:taxon-name>: Type depository unknown (possibly in <abbrev xmlns:xlink="http://www.w3.org/1999/xlink" content-type="institution" xlink:title="Senckenberg Deutsches Entomologisches Institut, Müncheberg, Germany" xlink:type="simple">SDEI</abbrev>).</p><p>
            <tp:taxon-name><tp:taxon-name-part taxon-name-part-type="genus">Phytodecta</tp:taxon-name-part> <tp:taxon-name-part taxon-name-part-type="species">affinis</tp:taxon-name-part> <tp:taxon-name-part taxon-name-part-type="infraspecific-rank">var.</tp:taxon-name-part> <tp:taxon-name-part taxon-name-part-type="variety">clythroides</tp:taxon-name-part></tp:taxon-name>: Syntype 1♂ (<named-content xmlns:xlink="http://www.w3.org/1999/xlink" content-type="dwc:institutional_code" xlink:type="simple">NMPC</named-content>), 17 / 894. // Tirol, Coll. Gradl // TYPUS // <tp:taxon-name><tp:taxon-name-part taxon-name-part-type="genus">Phytodecta</tp:taxon-name-part> <tp:taxon-name-part taxon-name-part-type="species">nivosus</tp:taxon-name-part> <tp:taxon-name-part taxon-name-part-type="infraspecific-rank">TYPE</tp:taxon-name-part> <tp:taxon-name-part taxon-name-part-type="infraspecific-rank">ab.</tp:taxon-name-part> <tp:taxon-name-part taxon-name-part-type="aberration">clytroides</tp:taxon-name-part></tp:taxon-name> Gradl n. a. 1945 Det. J. Bechyně. // Mus. Nat. Pragae Inv. 19 103.</p><p>
            <tp:taxon-name><tp:taxon-name-part taxon-name-part-type="genus">Phytodecta</tp:taxon-name-part> <tp:taxon-name-part taxon-name-part-type="species">affinis</tp:taxon-name-part> <tp:taxon-name-part taxon-name-part-type="infraspecific-rank">var.</tp:taxon-name-part> <tp:taxon-name-part taxon-name-part-type="variety">marginata</tp:taxon-name-part></tp:taxon-name>: Syntypes 1♂ (<named-content xmlns:xlink="http://www.w3.org/1999/xlink" content-type="dwc:institutional_code" xlink:type="simple">NMPC</named-content>), 17 / 896. // Tirol, Coll. Gradl // TYPUS // <tp:taxon-name><tp:taxon-name-part taxon-name-part-type="genus">Phytodecta</tp:taxon-name-part> <tp:taxon-name-part taxon-name-part-type="species">nivosus</tp:taxon-name-part> <tp:taxon-name-part taxon-name-part-type="infraspecific-rank">TYPE</tp:taxon-name-part> <tp:taxon-name-part taxon-name-part-type="infraspecific-rank">ab.</tp:taxon-name-part> <tp:taxon-name-part taxon-name-part-type="aberration">marginatus</tp:taxon-name-part></tp:taxon-name> Gradl 1945 Det. J. Bechyně. <!--PageBreak-->// Mus. Nat. Pragae Inv. 19 114; 1♀ (<named-content xmlns:xlink="http://www.w3.org/1999/xlink" content-type="dwc:institutional_code" xlink:type="simple">NMPC</named-content>), 17 / 891. // Tirol, Coll. Gradl // COTYPE // <tp:taxon-name><tp:taxon-name-part taxon-name-part-type="genus">Phytodecta</tp:taxon-name-part> <tp:taxon-name-part taxon-name-part-type="species">nivosus</tp:taxon-name-part> <tp:taxon-name-part taxon-name-part-type="infraspecific-rank">COTYPE</tp:taxon-name-part> <tp:taxon-name-part taxon-name-part-type="infraspecific-rank">ab.</tp:taxon-name-part> <tp:taxon-name-part taxon-name-part-type="aberration">marginatus</tp:taxon-name-part></tp:taxon-name> Gradl 1945 Det. J. Bechyně. // Mus. Nat. Pragae Inv. 19 115; 1♀ (<named-content xmlns:xlink="http://www.w3.org/1999/xlink" content-type="dwc:institutional_code" xlink:type="simple">NMPC</named-content>), 17 / 892. // Tirol, Coll. Gradl // COTYPE // <tp:taxon-name><tp:taxon-name-part taxon-name-part-type="genus">Phytodecta</tp:taxon-name-part> <tp:taxon-name-part taxon-name-part-type="species">nivosus</tp:taxon-name-part> <tp:taxon-name-part taxon-name-part-type="infraspecific-rank">COTYPE</tp:taxon-name-part> <tp:taxon-name-part taxon-name-part-type="infraspecific-rank">ab.</tp:taxon-name-part> <tp:taxon-name-part taxon-name-part-type="aberration">marginatus</tp:taxon-name-part></tp:taxon-name> Gradl 1945 Det. J. Bechyně. // Mus. Nat. Pragae Inv. 19 116; 1♂ (<named-content xmlns:xlink="http://www.w3.org/1999/xlink" content-type="dwc:institutional_code" xlink:type="simple">NMPC</named-content>), 17 / 895. // Tirol, Coll. Gradl // COTYPE // <tp:taxon-name><tp:taxon-name-part taxon-name-part-type="genus">Phytodecta</tp:taxon-name-part> <tp:taxon-name-part taxon-name-part-type="species">nivosus</tp:taxon-name-part> <tp:taxon-name-part taxon-name-part-type="infraspecific-rank">COTYPE</tp:taxon-name-part> <tp:taxon-name-part taxon-name-part-type="infraspecific-rank">ab.</tp:taxon-name-part> <tp:taxon-name-part taxon-name-part-type="aberration">marginatus</tp:taxon-name-part></tp:taxon-name> Gradl 1945 Det. J. Bechyně. // Mus. Nat. Pragae Inv. 19 117; 1♀ (<named-content xmlns:xlink="http://www.w3.org/1999/xlink" content-type="dwc:institutional_code" xlink:type="simple">NMPC</named-content>), 17 / 897. // Tirol, Coll. Gradl // COTYPE // <tp:taxon-name><tp:taxon-name-part taxon-name-part-type="genus">Phytodecta</tp:taxon-name-part> <tp:taxon-name-part taxon-name-part-type="species">nivosus</tp:taxon-name-part> <tp:taxon-name-part taxon-name-part-type="infraspecific-rank">COTYPE</tp:taxon-name-part> <tp:taxon-name-part taxon-name-part-type="infraspecific-rank">ab.</tp:taxon-name-part> <tp:taxon-name-part taxon-name-part-type="aberration">marginatus</tp:taxon-name-part></tp:taxon-name> Gradl 1945 Det. J. Bechyně. // Mus. Nat. Pragae Inv. 19 118; 1♀ (<named-content xmlns:xlink="http://www.w3.org/1999/xlink" content-type="dwc:institutional_code" xlink:type="simple">NMPC</named-content>), 17 / 893. // Tirol, Coll. Gradl // COTYPE // <tp:taxon-name><tp:taxon-name-part taxon-name-part-type="genus">Phytodecta</tp:taxon-name-part> <tp:taxon-name-part taxon-name-part-type="species">nivosus</tp:taxon-name-part> <tp:taxon-name-part taxon-name-part-type="infraspecific-rank">COTYPE</tp:taxon-name-part> <tp:taxon-name-part taxon-name-part-type="infraspecific-rank">ab.</tp:taxon-name-part> <tp:taxon-name-part taxon-name-part-type="aberration">marginatus</tp:taxon-name-part></tp:taxon-name> Gradl 1945 Det. J. Bechyně. // Mus. Nat. Pragae Inv. 19 119; 1♀ (<named-content xmlns:xlink="http://www.w3.org/1999/xlink" content-type="dwc:institutional_code" xlink:type="simple">NMPC</named-content>), 17 / 899. // Tirol, Coll. Gradl // COTYPE // <tp:taxon-name><tp:taxon-name-part taxon-name-part-type="genus">Phytodecta</tp:taxon-name-part> <tp:taxon-name-part taxon-name-part-type="species">nivosus</tp:taxon-name-part> <tp:taxon-name-part taxon-name-part-type="infraspecific-rank">COTYPE</tp:taxon-name-part> <tp:taxon-name-part taxon-name-part-type="infraspecific-rank">ab.</tp:taxon-name-part> <tp:taxon-name-part taxon-name-part-type="aberration">marginatus</tp:taxon-name-part></tp:taxon-name> Gradl 1945 Det. J. Bechyně. // Mus. Nat. Pragae Inv. 19 120; 1♀ (<named-content xmlns:xlink="http://www.w3.org/1999/xlink" content-type="dwc:institutional_code" xlink:type="simple">NMPC</named-content>), 17 / 898. // Tirol, Coll. Gradl // COTYPE // <tp:taxon-name><tp:taxon-name-part taxon-name-part-type="genus">Phytodecta</tp:taxon-name-part> <tp:taxon-name-part taxon-name-part-type="species">nivosus</tp:taxon-name-part> <tp:taxon-name-part taxon-name-part-type="infraspecific-rank">COTYPE</tp:taxon-name-part> <tp:taxon-name-part taxon-name-part-type="infraspecific-rank">ab.</tp:taxon-name-part> <tp:taxon-name-part taxon-name-part-type="aberration">marginatus</tp:taxon-name-part></tp:taxon-name> Gradl 1945 Det. J. Bechyně. // Mus. Nat. Pragae Inv. 19 121.</p><p>
            <tp:taxon-name><tp:taxon-name-part taxon-name-part-type="genus">Phytodecta</tp:taxon-name-part> <tp:taxon-name-part taxon-name-part-type="species">affinis</tp:taxon-name-part> <tp:taxon-name-part taxon-name-part-type="infraspecific-rank">var.</tp:taxon-name-part> <tp:taxon-name-part taxon-name-part-type="variety">nana</tp:taxon-name-part></tp:taxon-name>: Syntype 1♀ (<named-content xmlns:xlink="http://www.w3.org/1999/xlink" content-type="dwc:institutional_code" xlink:type="simple">NMPC</named-content>), 17 / 884. // Tirol, Coll. Gradl // TYPUS // <tp:taxon-name><tp:taxon-name-part taxon-name-part-type="genus">Phytodecta</tp:taxon-name-part> <tp:taxon-name-part taxon-name-part-type="species">nivosus</tp:taxon-name-part> <tp:taxon-name-part taxon-name-part-type="infraspecific-rank">TYPE</tp:taxon-name-part> <tp:taxon-name-part taxon-name-part-type="infraspecific-rank">ab.</tp:taxon-name-part> <tp:taxon-name-part taxon-name-part-type="aberration">nanus</tp:taxon-name-part></tp:taxon-name> Gradl n. ab. 1945 Det. J. Bechyně. // Mus. Nat. Pragae Inv. 19 104.</p><p>
            <tp:taxon-name><tp:taxon-name-part taxon-name-part-type="genus">Phytodecta</tp:taxon-name-part> <tp:taxon-name-part taxon-name-part-type="species">affinis</tp:taxon-name-part> <tp:taxon-name-part taxon-name-part-type="infraspecific-rank">var.</tp:taxon-name-part> <tp:taxon-name-part taxon-name-part-type="variety">nigricollis</tp:taxon-name-part></tp:taxon-name>: Syntype 1♀ (<named-content xmlns:xlink="http://www.w3.org/1999/xlink" content-type="dwc:institutional_code" xlink:type="simple">NMPC</named-content>), 2 / 846 // Tirol, Coll. Gradl // TYPUS // <tp:taxon-name><tp:taxon-name-part taxon-name-part-type="genus">Phytodecta</tp:taxon-name-part> <tp:taxon-name-part taxon-name-part-type="species">nivosus</tp:taxon-name-part> <tp:taxon-name-part taxon-name-part-type="authority">Suffr.</tp:taxon-name-part> <tp:taxon-name-part taxon-name-part-type="infraspecific-rank">a.</tp:taxon-name-part> <tp:taxon-name-part taxon-name-part-type="aberration">nigricollis</tp:taxon-name-part></tp:taxon-name> Gradl TYPE 1945 Det. J. Bechyně. // Mus. Nat. Pragae Inv. 19 128.</p><p>
            <tp:taxon-name><tp:taxon-name-part taxon-name-part-type="genus">Phytodecta</tp:taxon-name-part> <tp:taxon-name-part taxon-name-part-type="species">affinis</tp:taxon-name-part> <tp:taxon-name-part taxon-name-part-type="infraspecific-rank">var.</tp:taxon-name-part> <tp:taxon-name-part taxon-name-part-type="variety">octopunctata</tp:taxon-name-part></tp:taxon-name>: Syntypes 1♀ (<named-content xmlns:xlink="http://www.w3.org/1999/xlink" content-type="dwc:institutional_code" xlink:type="simple">NMPC</named-content>), 17 / 262. // Tirol, Coll. Gradl // TYPUS // <italic><tp:taxon-name><tp:taxon-name-part taxon-name-part-type="genus">Phytodecta</tp:taxon-name-part> <tp:taxon-name-part taxon-name-part-type="species">nivosus</tp:taxon-name-part></tp:taxon-name></italic> TYPE <italic><tp:taxon-name><tp:taxon-name-part taxon-name-part-type="aberration">8-punctatus</tp:taxon-name-part></tp:taxon-name></italic> Gradl n. ab. 1945 Det. J. Bechyně. <!--PageBreak-->// Mus. Nat. Pragae Inv. 19 107; 1♂ (<named-content xmlns:xlink="http://www.w3.org/1999/xlink" content-type="dwc:institutional_code" xlink:type="simple">NMPC</named-content>), 23 / 953. // Tirol, Coll. Gradl // COTYPE // <italic><tp:taxon-name><tp:taxon-name-part taxon-name-part-type="genus">Phytodecta</tp:taxon-name-part> <tp:taxon-name-part taxon-name-part-type="species">nivosus</tp:taxon-name-part></tp:taxon-name></italic> Suffr. COTYPE ab. <italic><tp:taxon-name><tp:taxon-name-part taxon-name-part-type="aberration">8-punctatus</tp:taxon-name-part></tp:taxon-name></italic> Gradl 1945 Det. J. Bechyně. // Mus. Nat. Pragae Inv. 19 108; 1♂ (<named-content xmlns:xlink="http://www.w3.org/1999/xlink" content-type="dwc:institutional_code" xlink:type="simple">NMPC</named-content>), 17 / 263. // Tirol, Coll. Gradl // <!--PageBreak-->COTYPE // <italic><tp:taxon-name><tp:taxon-name-part taxon-name-part-type="genus">Phytodecta</tp:taxon-name-part> <tp:taxon-name-part taxon-name-part-type="species">nivosus</tp:taxon-name-part></tp:taxon-name></italic> COTYPE ab. <italic><tp:taxon-name><tp:taxon-name-part taxon-name-part-type="aberration">8-punctatus</tp:taxon-name-part></tp:taxon-name></italic> Gradl 1945 Det. J. Bechyně. // Mus. Nat. Pragae Inv. 19 109.</p><p>
            <tp:taxon-name><tp:taxon-name-part taxon-name-part-type="genus">Phytodecta</tp:taxon-name-part> <tp:taxon-name-part taxon-name-part-type="species">affinis</tp:taxon-name-part> <tp:taxon-name-part taxon-name-part-type="infraspecific-rank">var.</tp:taxon-name-part> <tp:taxon-name-part taxon-name-part-type="variety">tyrolensis</tp:taxon-name-part></tp:taxon-name>: Syntype 1♀ (<named-content xmlns:xlink="http://www.w3.org/1999/xlink" content-type="dwc:institutional_code" xlink:type="simple">NMPC</named-content>), 17 / 890. // Tirol, Coll. Gradl // TYPUS // <tp:taxon-name><tp:taxon-name-part taxon-name-part-type="genus">Phytodecta</tp:taxon-name-part> <tp:taxon-name-part taxon-name-part-type="species">nivosus</tp:taxon-name-part> <tp:taxon-name-part taxon-name-part-type="infraspecific-rank">TYPE</tp:taxon-name-part> <tp:taxon-name-part taxon-name-part-type="infraspecific-rank">a.</tp:taxon-name-part> <tp:taxon-name-part taxon-name-part-type="aberration">tyrolensis</tp:taxon-name-part></tp:taxon-name> Gradl n. ab. 1945 Det. J. Bechyně. // Mus. Nat. Pragae Inv. 19 127.</p><p>
            <tp:taxon-name><tp:taxon-name-part taxon-name-part-type="genus">Phytodecta</tp:taxon-name-part> <tp:taxon-name-part taxon-name-part-type="species">nivosa</tp:taxon-name-part> <tp:taxon-name-part taxon-name-part-type="infraspecific-rank">var.</tp:taxon-name-part> <tp:taxon-name-part taxon-name-part-type="variety">aethiops</tp:taxon-name-part></tp:taxon-name>: Type depository unknown (possibly in <abbrev xmlns:xlink="http://www.w3.org/1999/xlink" content-type="institution" xlink:title="Senckenberg Deutsches Entomologisches Institut, Müncheberg, Germany" xlink:type="simple">SDEI</abbrev>).</p><p>
            <tp:taxon-name><tp:taxon-name-part taxon-name-part-type="genus">Phytodecta</tp:taxon-name-part> <tp:taxon-name-part taxon-name-part-type="species">nivosa</tp:taxon-name-part> <tp:taxon-name-part taxon-name-part-type="infraspecific-rank">var.</tp:taxon-name-part> <tp:taxon-name-part taxon-name-part-type="variety">apicalis</tp:taxon-name-part></tp:taxon-name>: Type depository unknown (possibly in <abbrev xmlns:xlink="http://www.w3.org/1999/xlink" content-type="institution" xlink:title="Senckenberg Deutsches Entomologisches Institut, Müncheberg, Germany" xlink:type="simple">SDEI</abbrev>).</p><p>
            <tp:taxon-name><tp:taxon-name-part taxon-name-part-type="genus">Phytodecta</tp:taxon-name-part> <tp:taxon-name-part taxon-name-part-type="species">nivosa</tp:taxon-name-part> <tp:taxon-name-part taxon-name-part-type="infraspecific-rank">var.</tp:taxon-name-part> <tp:taxon-name-part taxon-name-part-type="variety">eppelsheimi</tp:taxon-name-part></tp:taxon-name>: Syntypes 1♂ (<abbrev xmlns:xlink="http://www.w3.org/1999/xlink" content-type="institution" xlink:title="Museum für Naturkunde der Humboldt-Universität, Berlin, Germany" xlink:type="simple">ZMHB</abbrev>), Stilfser Joch...[illegible] // <italic><tp:taxon-name><tp:taxon-name-part taxon-name-part-type="species">stenomera</tp:taxon-name-part></tp:taxon-name></italic> Dufour, <italic><tp:taxon-name><tp:taxon-name-part taxon-name-part-type="species">eppelsheimi</tp:taxon-name-part></tp:taxon-name></italic> m. // ex. coll. J. Weise; 1♂ (<abbrev xmlns:xlink="http://www.w3.org/1999/xlink" content-type="institution" xlink:title="Museum für Naturkunde der Humboldt-Universität, Berlin, Germany" xlink:type="simple">ZMHB</abbrev>), Brenner // Strasser // ex. coll. J. Weise; 1♂ (<abbrev xmlns:xlink="http://www.w3.org/1999/xlink" content-type="institution" xlink:title="Museum für Naturkunde der Humboldt-Universität, Berlin, Germany" xlink:type="simple">ZMHB</abbrev>), Stilfser Joch. Mts. Cristallo, v. Bodemeyer // ex. coll. J. Weise; 1♀ (<abbrev xmlns:xlink="http://www.w3.org/1999/xlink" content-type="institution" xlink:title="Museum für Naturkunde der Humboldt-Universität, Berlin, Germany" xlink:type="simple">ZMHB</abbrev>), <italic><tp:taxon-name><tp:taxon-name-part taxon-name-part-type="species">nivosa</tp:taxon-name-part></tp:taxon-name></italic>, <italic><tp:taxon-name><tp:taxon-name-part taxon-name-part-type="species">eppelsh</tp:taxon-name-part></tp:taxon-name></italic>. // ex. coll. J. Weise; 1♀ (<abbrev xmlns:xlink="http://www.w3.org/1999/xlink" content-type="institution" xlink:title="Museum für Naturkunde der Humboldt-Universität, Berlin, Germany" xlink:type="simple">ZMHB</abbrev>), ex. coll. J. Weise.</p><!--PageBreak--><p>
            <tp:taxon-name><tp:taxon-name-part taxon-name-part-type="genus">Phytodecta</tp:taxon-name-part> <tp:taxon-name-part taxon-name-part-type="species">nivosa</tp:taxon-name-part> <tp:taxon-name-part taxon-name-part-type="infraspecific-rank">var.</tp:taxon-name-part> <tp:taxon-name-part taxon-name-part-type="variety">funesta</tp:taxon-name-part></tp:taxon-name>: Type probably lost.</p><p>
            <tp:taxon-name><tp:taxon-name-part taxon-name-part-type="genus">Phytodecta</tp:taxon-name-part> <tp:taxon-name-part taxon-name-part-type="species">nivosa</tp:taxon-name-part> <tp:taxon-name-part taxon-name-part-type="infraspecific-rank">var.</tp:taxon-name-part> <tp:taxon-name-part taxon-name-part-type="variety">personata</tp:taxon-name-part></tp:taxon-name>: Syntypes 1♂ (<abbrev xmlns:xlink="http://www.w3.org/1999/xlink" content-type="institution" xlink:title="Museum für Naturkunde der Humboldt-Universität, Berlin, Germany" xlink:type="simple">ZMHB</abbrev>), Tirol // v. <italic><tp:taxon-name><tp:taxon-name-part taxon-name-part-type="variety">personata</tp:taxon-name-part></tp:taxon-name></italic> // ex. coll. J. Weise; 1♀ (<abbrev xmlns:xlink="http://www.w3.org/1999/xlink" content-type="institution" xlink:title="Museum für Naturkunde der Humboldt-Universität, Berlin, Germany" xlink:type="simple">ZMHB</abbrev>), Savoyen, manuel // ex. coll. J. Weise; 2♂♂, 1♀ (<abbrev xmlns:xlink="http://www.w3.org/1999/xlink" content-type="institution" xlink:title="Museum für Naturkunde der Humboldt-Universität, Berlin, Germany" xlink:type="simple">ZMHB</abbrev>), ex. coll. J. Weise; 1♂ (<abbrev xmlns:xlink="http://www.w3.org/1999/xlink" content-type="institution" xlink:title="Senckenberg Deutsches Entomologisches Institut, Müncheberg, Germany" xlink:type="simple">SDEI</abbrev>), Tirol, Reitter // 323 // v. <italic><tp:taxon-name><tp:taxon-name-part taxon-name-part-type="variety">personata</tp:taxon-name-part></tp:taxon-name></italic> Weise.</p><p>
            <italic><tp:taxon-name><tp:taxon-name-part taxon-name-part-type="genus">Gonioctena</tp:taxon-name-part> <tp:taxon-name-part taxon-name-part-type="species">scutellaris</tp:taxon-name-part></tp:taxon-name></italic>: Holotype ♂ (<named-content xmlns:xlink="http://www.w3.org/1999/xlink" content-type="dwc:institutional_code" xlink:type="simple">NHRS</named-content>), Porte Clarence (Alaska) // Exped. Vega. // Spec. typ. // 206 // Typus // <italic><tp:taxon-name><tp:taxon-name-part taxon-name-part-type="genus">Gonioctena</tp:taxon-name-part> <tp:taxon-name-part taxon-name-part-type="species">scutellaris</tp:taxon-name-part></tp:taxon-name></italic> J. Sahlb // <named-content xmlns:xlink="http://www.w3.org/1999/xlink" content-type="dwc:institutional_code" xlink:type="simple">NHRS</named-content>-JLKB 000023152 // <italic><tp:taxon-name><tp:taxon-name-part taxon-name-part-type="genus">Gonioctena</tp:taxon-name-part> <tp:taxon-name-part taxon-name-part-type="species">nivosa</tp:taxon-name-part></tp:taxon-name></italic> (Suffrian, 1851) det. H.W. Cho.</p><p>
            <tp:taxon-name><tp:taxon-name-part taxon-name-part-type="genus">Phytodecta</tp:taxon-name-part> <tp:taxon-name-part taxon-name-part-type="species">nivosa</tp:taxon-name-part> <tp:taxon-name-part taxon-name-part-type="infraspecific-rank">var.</tp:taxon-name-part> <tp:taxon-name-part taxon-name-part-type="variety">ruficollis</tp:taxon-name-part></tp:taxon-name>: Syntype 1♀ (<abbrev xmlns:xlink="http://www.w3.org/1999/xlink" content-type="institution" xlink:title="Museum für Naturkunde der Humboldt-Universität, Berlin, Germany" xlink:type="simple">ZMHB</abbrev>), Brenner // Strasser // var. <italic><tp:taxon-name><tp:taxon-name-part taxon-name-part-type="species">ruficollis</tp:taxon-name-part></tp:taxon-name></italic> // ex. coll. J. Weise.</p><p>
            <italic><tp:taxon-name><tp:taxon-name-part taxon-name-part-type="genus">Phytodecta</tp:taxon-name-part> <tp:taxon-name-part taxon-name-part-type="species">linnaeana</tp:taxon-name-part> <tp:taxon-name-part taxon-name-part-type="subspecies">bergrothi</tp:taxon-name-part></tp:taxon-name></italic>: Lectotype ♂ (<named-content xmlns:xlink="http://www.w3.org/1999/xlink" content-type="dwc:institutional_code" xlink:type="simple">ZIN</named-content>), hereby designated, Fl. Jenisej // J. Sahlb. // J. Sahlberg 900. // <italic><tp:taxon-name><tp:taxon-name-part taxon-name-part-type="species">linnaeana</tp:taxon-name-part> <tp:taxon-name-part taxon-name-part-type="subspecies">bergrothi</tp:taxon-name-part></tp:taxon-name></italic> // LECTOTYPUS <italic><tp:taxon-name><tp:taxon-name-part taxon-name-part-type="genus">Phytodecta</tp:taxon-name-part> <tp:taxon-name-part taxon-name-part-type="species">linnaeana</tp:taxon-name-part> <tp:taxon-name-part taxon-name-part-type="subspecies">bergrothi</tp:taxon-name-part></tp:taxon-name></italic> Jacobson, 1901 des. H.W. Cho 2014 // <italic><tp:taxon-name><tp:taxon-name-part taxon-name-part-type="genus">Gonioctena</tp:taxon-name-part> <tp:taxon-name-part taxon-name-part-type="species">nivosa</tp:taxon-name-part></tp:taxon-name></italic> (Suffrian, 1851) det. H.W. Cho 2014.</p><p>
            <tp:taxon-name><tp:taxon-name-part taxon-name-part-type="genus">Phytodecta</tp:taxon-name-part> <tp:taxon-name-part taxon-name-part-type="species">nivosa</tp:taxon-name-part> <tp:taxon-name-part taxon-name-part-type="infraspecific-rank">var.</tp:taxon-name-part> <tp:taxon-name-part taxon-name-part-type="variety">cedehensis</tp:taxon-name-part></tp:taxon-name>: Type probably in <named-content xmlns:xlink="http://www.w3.org/1999/xlink" content-type="dwc:institutional_code" xlink:type="simple">MSNM</named-content>.</p><p>
            <tp:taxon-name><tp:taxon-name-part taxon-name-part-type="genus">Phytodecta</tp:taxon-name-part> <tp:taxon-name-part taxon-name-part-type="species">affinis</tp:taxon-name-part> <tp:taxon-name-part taxon-name-part-type="infraspecific-rank">var.</tp:taxon-name-part> <tp:taxon-name-part taxon-name-part-type="variety">decaspilotus</tp:taxon-name-part></tp:taxon-name>: Syntype 1♀ (<named-content xmlns:xlink="http://www.w3.org/1999/xlink" content-type="dwc:institutional_code" xlink:type="simple">NMPC</named-content>), Norv. Dowre ex coll. Donckier // <italic><tp:taxon-name><tp:taxon-name-part taxon-name-part-type="genus">Phytodecta</tp:taxon-name-part> <tp:taxon-name-part taxon-name-part-type="species">affinis</tp:taxon-name-part></tp:taxon-name></italic> Sch! J. Achard det in Mars // Coll. Achard Mus. Pragense // TYPUS // <tp:taxon-name><tp:taxon-name-part taxon-name-part-type="genus">Phytodecta</tp:taxon-name-part> <tp:taxon-name-part taxon-name-part-type="species">affinis</tp:taxon-name-part> <tp:taxon-name-part taxon-name-part-type="infraspecific-rank">TYPE</tp:taxon-name-part> <tp:taxon-name-part taxon-name-part-type="infraspecific-rank">ab.</tp:taxon-name-part> <tp:taxon-name-part taxon-name-part-type="aberration">decaspilotus</tp:taxon-name-part></tp:taxon-name> Achard 1945 Det. J. Bechyně. // Mus. Nat. Pragae Inv. 19 085 // <italic><tp:taxon-name><tp:taxon-name-part taxon-name-part-type="genus">Gonioctena</tp:taxon-name-part> <tp:taxon-name-part taxon-name-part-type="species">nivosa</tp:taxon-name-part></tp:taxon-name></italic> (Suffrian, 1851) det. H.W. Cho 2014.</p><p>
            <tp:taxon-name><tp:taxon-name-part taxon-name-part-type="genus">Phytodecta</tp:taxon-name-part> <tp:taxon-name-part taxon-name-part-type="species">affinis</tp:taxon-name-part> <tp:taxon-name-part taxon-name-part-type="infraspecific-rank">var.</tp:taxon-name-part> <tp:taxon-name-part taxon-name-part-type="variety">hamatus</tp:taxon-name-part></tp:taxon-name>: Syntype 1♂ (<named-content xmlns:xlink="http://www.w3.org/1999/xlink" content-type="dwc:institutional_code" xlink:type="simple">NMPC</named-content>), Lapponia // J. Sahlb. // <tp:taxon-name><tp:taxon-name-part taxon-name-part-type="genus">Phytodecta</tp:taxon-name-part> <tp:taxon-name-part taxon-name-part-type="sensu">s. str.</tp:taxon-name-part> <tp:taxon-name-part taxon-name-part-type="species">affinis</tp:taxon-name-part></tp:taxon-name> J. Achard det. // Coll. Achard Mus. Pragense // TYPUS // <tp:taxon-name><tp:taxon-name-part taxon-name-part-type="genus">Phytodecta</tp:taxon-name-part> <tp:taxon-name-part taxon-name-part-type="species">affinis</tp:taxon-name-part> <tp:taxon-name-part taxon-name-part-type="infraspecific-rank">TYPE</tp:taxon-name-part> <tp:taxon-name-part taxon-name-part-type="infraspecific-rank">ab.</tp:taxon-name-part> <tp:taxon-name-part taxon-name-part-type="aberration">hamatus</tp:taxon-name-part></tp:taxon-name> Achard 1945 Det. J. Bechyně. // Mus. Nat. Pragae Inv. 19 090 // <italic><tp:taxon-name><tp:taxon-name-part taxon-name-part-type="genus">Gonioctena</tp:taxon-name-part> <tp:taxon-name-part taxon-name-part-type="species">nivosa</tp:taxon-name-part></tp:taxon-name></italic> (Suffrian, 1851) det. H.W. Cho 2014.</p><p>
            <tp:taxon-name><tp:taxon-name-part taxon-name-part-type="genus">Phytodecta</tp:taxon-name-part> <tp:taxon-name-part taxon-name-part-type="species">nivosus</tp:taxon-name-part> <tp:taxon-name-part taxon-name-part-type="infraspecific-rank">var.</tp:taxon-name-part> <tp:taxon-name-part taxon-name-part-type="variety">immarginatus</tp:taxon-name-part></tp:taxon-name>: Syntypes 1♂ (<named-content xmlns:xlink="http://www.w3.org/1999/xlink" content-type="dwc:institutional_code" xlink:type="simple">NMPC</named-content>), Helvetia // Coll. Achard Mus. Pragense // TYPUS // <tp:taxon-name><tp:taxon-name-part taxon-name-part-type="genus">Phytodecta</tp:taxon-name-part> <tp:taxon-name-part taxon-name-part-type="species">nivosus</tp:taxon-name-part> <tp:taxon-name-part taxon-name-part-type="infraspecific-rank">TYPE</tp:taxon-name-part> <tp:taxon-name-part taxon-name-part-type="infraspecific-rank">ab.</tp:taxon-name-part> <tp:taxon-name-part taxon-name-part-type="aberration">immarginatus</tp:taxon-name-part></tp:taxon-name> Achard 1945 Det. J. Bechyně. // Mus. Nat. Pragae Inv. 19 123; 1♂ (<named-content xmlns:xlink="http://www.w3.org/1999/xlink" content-type="dwc:institutional_code" xlink:type="simple">NMPC</named-content>), Helvetia, Reitter. // Coll. Achard Mus. Pragense // COTYPE // <tp:taxon-name><tp:taxon-name-part taxon-name-part-type="genus">Phytodecta</tp:taxon-name-part> <tp:taxon-name-part taxon-name-part-type="species">nivosus</tp:taxon-name-part> <tp:taxon-name-part taxon-name-part-type="infraspecific-rank">COTYPE</tp:taxon-name-part> <tp:taxon-name-part taxon-name-part-type="infraspecific-rank">ab.</tp:taxon-name-part> <tp:taxon-name-part taxon-name-part-type="aberration">immarginatus</tp:taxon-name-part></tp:taxon-name> Achard 1945 Det. J. Bechyně. // Mus. Nat. Pragae Inv. 19 124; 1♂ (<named-content xmlns:xlink="http://www.w3.org/1999/xlink" content-type="dwc:institutional_code" xlink:type="simple">NMPC</named-content>), Helvetia // Coll. Achard Mus. Pragense // COTYPE // <tp:taxon-name><tp:taxon-name-part taxon-name-part-type="genus">Phytodecta</tp:taxon-name-part> <tp:taxon-name-part taxon-name-part-type="species">nivosus</tp:taxon-name-part> <tp:taxon-name-part taxon-name-part-type="infraspecific-rank">COTYPE</tp:taxon-name-part> <tp:taxon-name-part taxon-name-part-type="infraspecific-rank">ab.</tp:taxon-name-part> <tp:taxon-name-part taxon-name-part-type="aberration">immarginatus</tp:taxon-name-part></tp:taxon-name> Achard 1945 Det. J. Bechyně. // Mus. Nat. Pragae Inv. 19 125.</p><p>
            <tp:taxon-name><tp:taxon-name-part taxon-name-part-type="genus">Phytodecta</tp:taxon-name-part> <tp:taxon-name-part taxon-name-part-type="species">linnaeanus</tp:taxon-name-part> <tp:taxon-name-part taxon-name-part-type="infraspecific-rank">var.</tp:taxon-name-part> <tp:taxon-name-part taxon-name-part-type="variety">simplex</tp:taxon-name-part></tp:taxon-name>: Type probably lost.</p><p>
            <tp:taxon-name><tp:taxon-name-part taxon-name-part-type="genus">Phytodecta</tp:taxon-name-part> <tp:taxon-name-part taxon-name-part-type="species">nivosa</tp:taxon-name-part> <tp:taxon-name-part taxon-name-part-type="infraspecific-rank">var.</tp:taxon-name-part> <tp:taxon-name-part taxon-name-part-type="variety">undulata</tp:taxon-name-part></tp:taxon-name>: Syntype 1♂ (<named-content xmlns:xlink="http://www.w3.org/1999/xlink" content-type="dwc:institutional_code" xlink:type="simple">MNHN</named-content>), Col du Pallet // type // v. <italic><tp:taxon-name><tp:taxon-name-part taxon-name-part-type="variety">undulata</tp:taxon-name-part></tp:taxon-name></italic> Pic // TYPE // <named-content xmlns:xlink="http://www.w3.org/1999/xlink" xlink:type="simple" content-type="institution" xlink:href="http://grbio.org/institution/museum-0">Museum</named-content> Paris Coll. M. Pic // SYNTYPE <tp:taxon-name><tp:taxon-name-part taxon-name-part-type="genus">Phytodecta</tp:taxon-name-part> <tp:taxon-name-part taxon-name-part-type="species">viminalis</tp:taxon-name-part> <tp:taxon-name-part taxon-name-part-type="infraspecific-rank">var.</tp:taxon-name-part> <tp:taxon-name-part taxon-name-part-type="variety">undulata</tp:taxon-name-part></tp:taxon-name> Pic, 1924.</p><p>
            <italic><tp:taxon-name><tp:taxon-name-part taxon-name-part-type="genus">Phytodecta</tp:taxon-name-part> <tp:taxon-name-part taxon-name-part-type="species">dinah</tp:taxon-name-part></tp:taxon-name></italic>: Holotype ♂ (<named-content xmlns:xlink="http://www.w3.org/1999/xlink" content-type="dwc:institutional_code" xlink:type="simple">NMPC</named-content>), Sibérie, coll. Donckier // <italic><tp:taxon-name><tp:taxon-name-part taxon-name-part-type="genus">Phytodecta</tp:taxon-name-part> <tp:taxon-name-part taxon-name-part-type="species">dinah</tp:taxon-name-part></tp:taxon-name></italic> TYPUS n. sp. ♂ 1945 Det. J. Bechyně. // TYPUS // Coll. Achard Mus. Pragense // Mus. Nat. Pragae Inv. 19 079 // <tp:taxon-name><tp:taxon-name-part taxon-name-part-type="genus">Gonioctena</tp:taxon-name-part> (<tp:taxon-name-part taxon-name-part-type="subgenus">Gonioctena</tp:taxon-name-part>) <tp:taxon-name-part taxon-name-part-type="species">dinah</tp:taxon-name-part></tp:taxon-name> (Bechyně) Det. S. GE 2004 // <italic><tp:taxon-name><tp:taxon-name-part taxon-name-part-type="genus">Gonioctena</tp:taxon-name-part> <tp:taxon-name-part taxon-name-part-type="species">nivosa</tp:taxon-name-part></tp:taxon-name></italic> (Suffrian, 1851) det. H.W. Cho 2014.</p><p>
            <italic><tp:taxon-name><tp:taxon-name-part taxon-name-part-type="genus">Gonioctena</tp:taxon-name-part> <tp:taxon-name-part taxon-name-part-type="species">arctica</tp:taxon-name-part> <tp:taxon-name-part taxon-name-part-type="subspecies">alberta</tp:taxon-name-part></tp:taxon-name></italic>: Holotype (<named-content xmlns:xlink="http://www.w3.org/1999/xlink" content-type="dwc:institutional_code" xlink:type="simple">CNCI</named-content>), not examined. Paratypes 1♂ (<named-content xmlns:xlink="http://www.w3.org/1999/xlink" content-type="dwc:institutional_code" xlink:type="simple">CNCI</named-content>), Glacier Park Mont., 23 July 1924 // PARATYPE <italic><tp:taxon-name><tp:taxon-name-part taxon-name-part-type="genus">Gonioctena</tp:taxon-name-part> <tp:taxon-name-part taxon-name-part-type="species">arctica</tp:taxon-name-part> <tp:taxon-name-part taxon-name-part-type="subspecies">alberta</tp:taxon-name-part></tp:taxon-name></italic> Brown, No. 6006; 1♀ (<named-content xmlns:xlink="http://www.w3.org/1999/xlink" content-type="dwc:institutional_code" xlink:type="simple">CNCI</named-content>), Nordegg, Alta., 10.VI.1921, J. McDunnough // PARATYPE <italic><tp:taxon-name><tp:taxon-name-part taxon-name-part-type="genus">Gonioctena</tp:taxon-name-part> <tp:taxon-name-part taxon-name-part-type="species">arctica</tp:taxon-name-part> <tp:taxon-name-part taxon-name-part-type="subspecies">alberta</tp:taxon-name-part></tp:taxon-name></italic> Brown, No. 6006.</p><p>
            <tp:taxon-name><tp:taxon-name-part taxon-name-part-type="genus">Phytodecta</tp:taxon-name-part> <tp:taxon-name-part taxon-name-part-type="species">flavicornis</tp:taxon-name-part> <tp:taxon-name-part taxon-name-part-type="infraspecific-rank">var.</tp:taxon-name-part> <tp:taxon-name-part taxon-name-part-type="variety">limbatipennis</tp:taxon-name-part></tp:taxon-name>: Syntype 1♀ (<named-content xmlns:xlink="http://www.w3.org/1999/xlink" content-type="dwc:institutional_code" xlink:type="simple">NMPC</named-content>), Schlüsseljoch [= Allemagne] // Germania Reitter // TYPUS // <tp:taxon-name><tp:taxon-name-part taxon-name-part-type="genus">Phytodecta</tp:taxon-name-part> <tp:taxon-name-part taxon-name-part-type="species">flavicornis</tp:taxon-name-part> <tp:taxon-name-part taxon-name-part-type="infraspecific-rank">TYPE</tp:taxon-name-part> <tp:taxon-name-part taxon-name-part-type="infraspecific-rank">ab.</tp:taxon-name-part> <tp:taxon-name-part taxon-name-part-type="aberration">limbatipennis</tp:taxon-name-part></tp:taxon-name> <!--PageBreak-->Ach. 1945 Det. J. Bechyně. // Coll. Achard Mus. Pragense // Mus. Nat. Pragae Inv. 18 906 // <italic><tp:taxon-name><tp:taxon-name-part taxon-name-part-type="genus">Gonioctena</tp:taxon-name-part> <tp:taxon-name-part taxon-name-part-type="species">flavicornis</tp:taxon-name-part></tp:taxon-name></italic> (Suffrian, 1851) det. H.W. Cho 2013.</p><p>
            <tp:taxon-name><tp:taxon-name-part taxon-name-part-type="genus">Phytodecta</tp:taxon-name-part> <tp:taxon-name-part taxon-name-part-type="species">nivosa</tp:taxon-name-part> <tp:taxon-name-part taxon-name-part-type="infraspecific-rank">var.</tp:taxon-name-part> <tp:taxon-name-part taxon-name-part-type="variety">bicolor</tp:taxon-name-part></tp:taxon-name>: Syntypes 2♀♀ (<abbrev xmlns:xlink="http://www.w3.org/1999/xlink" content-type="institution" xlink:title="Senckenberg Deutsches Entomologisches Institut, Müncheberg, Germany" xlink:type="simple">SDEI</abbrev>), 507. // Engadin, Strl // <tp:taxon-name><tp:taxon-name-part taxon-name-part-type="genus">Phytodecta</tp:taxon-name-part> <tp:taxon-name-part taxon-name-part-type="species">nivosa</tp:taxon-name-part> <tp:taxon-name-part taxon-name-part-type="infraspecific-rank">var.</tp:taxon-name-part> <tp:taxon-name-part taxon-name-part-type="variety">bicolor</tp:taxon-name-part></tp:taxon-name> Heyden, 1883 // <italic><tp:taxon-name><tp:taxon-name-part taxon-name-part-type="genus">Gonioctena</tp:taxon-name-part> <tp:taxon-name-part taxon-name-part-type="species">flavicornis</tp:taxon-name-part></tp:taxon-name></italic> (Suffrian, 1851) det. H.W. Cho 2014.</p></tp:treatment-sec><tp:treatment-sec sec-type="material"><title>Other material.</title><p>
            <bold>Norway</bold>: 1♂, 2♀♀ (<named-content xmlns:xlink="http://www.w3.org/1999/xlink" content-type="dwc:institutional_code" xlink:type="simple">NHMB</named-content>), Umg. Tromso, Norwegen; 1♂, 1♀ (<named-content xmlns:xlink="http://www.w3.org/1999/xlink" content-type="dwc:institutional_code" xlink:type="simple">NHMB</named-content>), J. Schneider, Tromso // Ovoviviparous, det. H.W. Cho 2014; 1♀ (<named-content xmlns:xlink="http://www.w3.org/1999/xlink" content-type="dwc:institutional_code" xlink:type="simple">NHMB</named-content>), Ivalo, Finland; 1♀ (<abbrev xmlns:xlink="http://www.w3.org/1999/xlink" content-type="institution" xlink:title="The National History Museum, London, UK" xlink:type="simple">BMNH</abbrev>), N Norway: Arnoy, VI.–VII.1958, P.J.M. Greenslade, B.M. 1969-168.; 1♀ (<abbrev xmlns:xlink="http://www.w3.org/1999/xlink" content-type="institution" xlink:title="Andrzej Warchałowski Collection, Wrocław, Poland" xlink:type="simple">AWC</abbrev>), Norvegia, ad Tromso, 1898; 1♂ (<named-content xmlns:xlink="http://www.w3.org/1999/xlink" content-type="dwc:institutional_code" xlink:type="simple">NMPC</named-content>), Norge, 7.13; 1♂ (<named-content xmlns:xlink="http://www.w3.org/1999/xlink" content-type="dwc:institutional_code" xlink:type="simple">NMPC</named-content>), Norv. Dowre // Coll. Achard Mus. Pragense // Mus. Nat. Pragae Inv. 19 086. <bold>Sweden</bold>: 1♂ (<named-content xmlns:xlink="http://www.w3.org/1999/xlink" content-type="dwc:institutional_code" xlink:type="simple">NMPC</named-content>), Lpl. Abisko, 21.VI.–2.VII.1948, T.Palm leg.; 1♂ (<abbrev xmlns:xlink="http://www.w3.org/1999/xlink" content-type="institution" xlink:title="The National History Museum, London, UK" xlink:type="simple">BMNH</abbrev>), Lapland. S. of Riksgransen, Vindskydd [= Karsatjakko], 800–900 m. VII–VIII.1957 // N. SWEDEN: B.G. Gardiner. B.M.1957-657; 1♂ (<abbrev xmlns:xlink="http://www.w3.org/1999/xlink" content-type="institution" xlink:title="Senckenberg Deutsches Entomologisches Institut, Müncheberg, Germany" xlink:type="simple">SDEI</abbrev>), Lappland, Kvikkjokk, 24.VI.–7.VII.1901, Thurau S. <bold>Finland</bold>: 1♂ (<abbrev xmlns:xlink="http://www.w3.org/1999/xlink" content-type="institution" xlink:title="Museum für Naturkunde der Humboldt-Universität, Berlin, Germany" xlink:type="simple">ZMHB</abbrev>), Halssch. Eppelsh. // ex. coll. J. Weise; 1♂ (<abbrev xmlns:xlink="http://www.w3.org/1999/xlink" content-type="institution" xlink:title="Finnish Museum of Natural History, University of Helsinki, Finland" xlink:type="simple">MZHF</abbrev>), Fl. Nuorti, Envald; 1♀ (<abbrev xmlns:xlink="http://www.w3.org/1999/xlink" content-type="institution" xlink:title="Finnish Museum of Natural History, University of Helsinki, Finland" xlink:type="simple">MZHF</abbrev>), Petsamo, Hellén; 1♂ (<abbrev xmlns:xlink="http://www.w3.org/1999/xlink" content-type="institution" xlink:title="Senckenberg Deutsches Entomologisches Institut, Müncheberg, Germany" xlink:type="simple">SDEI</abbrev>), Lac. Inari // Thuneberg // Finland; 1♀ (<named-content xmlns:xlink="http://www.w3.org/1999/xlink" content-type="dwc:institutional_code" xlink:type="simple">NMPC</named-content>), Ivalo // Thuneberg // Finland // Mus. Nat. Pragae Inv. 19 088; 1♂ (<named-content xmlns:xlink="http://www.w3.org/1999/xlink" content-type="dwc:institutional_code" xlink:type="simple">NMPC</named-content>), Syd-Varanger // Fennia // Krogerus // Coll. Achard Mus. Pragense // TYPUS // <tp:taxon-name><tp:taxon-name-part taxon-name-part-type="genus">Phytodecta</tp:taxon-name-part> <tp:taxon-name-part taxon-name-part-type="species">affinis</tp:taxon-name-part> <tp:taxon-name-part taxon-name-part-type="infraspecific-rank">TYPE</tp:taxon-name-part> <tp:taxon-name-part taxon-name-part-type="infraspecific-rank">ab.</tp:taxon-name-part> <tp:taxon-name-part taxon-name-part-type="aberration">fennicus</tp:taxon-name-part></tp:taxon-name> n. ab. 1945 Det. J. Bechyně. // Mus. Nat. Pragae Inv. 19 089; 1♀ (<named-content xmlns:xlink="http://www.w3.org/1999/xlink" content-type="dwc:institutional_code" xlink:type="simple">TLMF</named-content>), Utsjoki, leg. Hellén; 1♂ (<named-content xmlns:xlink="http://www.w3.org/1999/xlink" content-type="dwc:institutional_code" xlink:type="simple">TLMF</named-content>), Kilpisjärvi, leg. V. Löfgren; 1♂ (<named-content xmlns:xlink="http://www.w3.org/1999/xlink" content-type="dwc:institutional_code" xlink:type="simple">TLMF</named-content>), Kevo, 23.VI.1989. <bold>France</bold>: 4♂♂ (<named-content xmlns:xlink="http://www.w3.org/1999/xlink" content-type="dwc:institutional_code" xlink:type="simple">MNHN</named-content>), Parc National de la Vanoise, 16.VII.1897; 1♀ (<named-content xmlns:xlink="http://www.w3.org/1999/xlink" content-type="dwc:institutional_code" xlink:type="simple">NMPC</named-content>), Berarde – 1925, Hautes – Alpes, Ga. ing. Jedlička; 1♂ (<named-content xmlns:xlink="http://www.w3.org/1999/xlink" content-type="dwc:institutional_code" xlink:type="simple">TLMF</named-content>), Massif du Mt. Cenis, la Petit Turra, 2500m, 22.VII.2003, leg. Knapp; 1♂ (<named-content xmlns:xlink="http://www.w3.org/1999/xlink" content-type="dwc:institutional_code" xlink:type="simple">TLMF</named-content>), Vanoise, Pralognan, Ref. du Grd. Bec, 2400m, 19.VII.2002, leg. Knapp; 1♂, 1♀ (<named-content xmlns:xlink="http://www.w3.org/1999/xlink" content-type="dwc:institutional_code" xlink:type="simple">TLMF</named-content>), Haute Maurienne, Bonval, Sentier Balcon, 2600m, 27.VII.2003, leg. Knapp; 1♀ (<named-content xmlns:xlink="http://www.w3.org/1999/xlink" content-type="dwc:institutional_code" xlink:type="simple">TLMF</named-content>), Col de la Bonette, 2500m, 26.VII.1977, leg. Kippenberg; 1♂ (<named-content xmlns:xlink="http://www.w3.org/1999/xlink" content-type="dwc:institutional_code" xlink:type="simple">TLMF</named-content>), F/73 Savoie, Haute, Maurienne, Bonval, Sentier Balcon 2600 m, 27.VII.2003, leg. Knapp. <bold>Switzerland</bold>: 1♂, 4♀♀ (<named-content xmlns:xlink="http://www.w3.org/1999/xlink" content-type="dwc:institutional_code" xlink:type="simple">NHMB</named-content>), Vals, Switzerland, VII-1925; 1♂, 1♀ (<named-content xmlns:xlink="http://www.w3.org/1999/xlink" content-type="dwc:institutional_code" xlink:type="simple">NHMB</named-content>), Vals, Switzerland, 11.VII.1925; 3♂♂, 2♀♀ (<named-content xmlns:xlink="http://www.w3.org/1999/xlink" content-type="dwc:institutional_code" xlink:type="simple">NHMB</named-content>), Vals, Tomül, Switzerland, 11.VII.1908; 3♂♂, 1♀ (<named-content xmlns:xlink="http://www.w3.org/1999/xlink" content-type="dwc:institutional_code" xlink:type="simple">NHMB</named-content>), Switzerland, Val Tasna, Engadin, 12.VII.1949, W. Schlier; 3♂♂, 1♀ (<named-content xmlns:xlink="http://www.w3.org/1999/xlink" content-type="dwc:institutional_code" xlink:type="simple">NHMB</named-content>), GR Sur, Alp Flix CH, Val Savriez, Plan Bel, 2400 m, 771.8/154.5, 20.VI.2002, leg. W. Marggi; 1♂ (<abbrev xmlns:xlink="http://www.w3.org/1999/xlink" content-type="institution" xlink:title="Andrzej O. Bieńkowski Collection, Moscow, Russia" xlink:type="simple">ABC</abbrev>), Mt. Rosa. W. Bohmlander // Helvetia mer.; 5♂♂ (<abbrev xmlns:xlink="http://www.w3.org/1999/xlink" content-type="institution" xlink:title="The National History Museum, London, UK" xlink:type="simple">BMNH</abbrev>), Arolla, Switz. G.C.C. // G.C. Champion Coll. B.M. 1927-409; 1♂ (<abbrev xmlns:xlink="http://www.w3.org/1999/xlink" content-type="institution" xlink:title="Andrzej Warchałowski Collection, Wrocław, Poland" xlink:type="simple">AWC</abbrev>), Helvetia (Wallis), mons Eggis-Horn, leg. B. Malkin; 1♂ (<named-content xmlns:xlink="http://www.w3.org/1999/xlink" content-type="dwc:institutional_code" xlink:type="simple">NMPC</named-content>), Val. Piora (Switzerland), E. 6. 08; 1♀ (<named-content xmlns:xlink="http://www.w3.org/1999/xlink" content-type="dwc:institutional_code" xlink:type="simple">TLMF</named-content>), Churfirsten, Brisi, 2260m, 27.VI.2004, leg. Kapp; 1♀ (<named-content xmlns:xlink="http://www.w3.org/1999/xlink" content-type="dwc:institutional_code" xlink:type="simple">TLMF</named-content>), Unterwalden: Susten-Pass, 2200–2400m, 23.VII.1991, leg. Hiermeier; 7♂♂, 4♀♀ (<named-content xmlns:xlink="http://www.w3.org/1999/xlink" content-type="dwc:institutional_code" xlink:type="simple">TLMF</named-content>), Umbrail-Pass, 2500–2700m, 4.IX.1974, leg. Kippenberg; 2♂♂, 1♀ (<named-content xmlns:xlink="http://www.w3.org/1999/xlink" content-type="dwc:institutional_code" xlink:type="simple">TLMF</named-content>), Umbrail-Pass, 2300–2500m, 16.VIII.1975, leg. Kippenberg; 1♀ (<named-content xmlns:xlink="http://www.w3.org/1999/xlink" content-type="dwc:institutional_code" xlink:type="simple">TLMF</named-content>), Stilfser Joch, 2700m, 6.IX.1986, leg. Kippenberg; 1♂ (<named-content xmlns:xlink="http://www.w3.org/1999/xlink" content-type="dwc:institutional_code" xlink:type="simple">TLMF</named-content>), Albula-Pass, 2000–2200m, 6.VI.1993, leg. Kippenberg; 1♂ (<named-content xmlns:xlink="http://www.w3.org/1999/xlink" content-type="dwc:institutional_code" xlink:type="simple">TLMF</named-content>), Greina-Ebene, 2300m, 5.V.1988, leg. W. Marggi; 1♂ (<named-content xmlns:xlink="http://www.w3.org/1999/xlink" content-type="dwc:institutional_code" xlink:type="simple">TLMF</named-content>), Greina-Gebiet, 2500m, VII.1988, leg. W. Marggi; 1♂ (<named-content xmlns:xlink="http://www.w3.org/1999/xlink" content-type="dwc:institutional_code" xlink:type="simple">TLMF</named-content>), Greina-Süd, Alp Motterascio 2200m, VII.1988, leg. W. Marggi; 1♂ (<named-content xmlns:xlink="http://www.w3.org/1999/xlink" content-type="dwc:institutional_code" xlink:type="simple">TLMF</named-content>), Oberalp-Pass, 2100–2200m, <!--PageBreak-->23.VII.1991, leg. Hiermeier; 1♀ (<named-content xmlns:xlink="http://www.w3.org/1999/xlink" content-type="dwc:institutional_code" xlink:type="simple">TLMF</named-content>), Furka-Pass, 2450m, 30.VII.1982, leg. Kippenberg; 1♂, 1♀ (<named-content xmlns:xlink="http://www.w3.org/1999/xlink" content-type="dwc:institutional_code" xlink:type="simple">TLMF</named-content>), Vispertinem, Gebidem, Nanztal, 2400m, 23.VI.2002, leg. W. Marggi; 1♀ (<named-content xmlns:xlink="http://www.w3.org/1999/xlink" content-type="dwc:institutional_code" xlink:type="simple">TLMF</named-content>), Zinal, Come de Borebois, 2800m, 25.VI.2002, leg. Gollkowski; 1♂, 2♀♀ (<named-content xmlns:xlink="http://www.w3.org/1999/xlink" content-type="dwc:institutional_code" xlink:type="simple">TLMF</named-content>), Grimsel-Pass, 2180m, 26.IX.1990, leg. I. Wolf. <bold>Austria</bold>: 1♂ (<named-content xmlns:xlink="http://www.w3.org/1999/xlink" content-type="dwc:institutional_code" xlink:type="simple">NHMB</named-content>), Austria, Tilisuna See, Montafon, 18–2200 m, leg. Dr. Mandl, VII.1954; 1♂, 1♀ (<abbrev xmlns:xlink="http://www.w3.org/1999/xlink" content-type="institution" xlink:title="Andrzej O. Bieńkowski Collection, Moscow, Russia" xlink:type="simple">ABC</abbrev>), Bachlenke Troyer Tal hochalpin // Osttirol Holdhaus; 1♀ (<abbrev xmlns:xlink="http://www.w3.org/1999/xlink" content-type="institution" xlink:title="Senckenberg Deutsches Entomologisches Institut, Müncheberg, Germany" xlink:type="simple">SDEI</abbrev>), Austria: S Ferleiten (Hohe Tauern), <named-content xmlns:xlink="http://www.w3.org/1999/xlink" content-type="dwc:verbatimCoordinates" xlink:type="simple"><named-content content-type="geo-json" specific-use="{&#34;type&#34;:&#34;Point&#34;,&#34;coordinates&#34;:[12.821389,47.124167]}" xlink:type="simple">47°07’27’’N, 12°49’17’’E</named-content></named-content>, 18.VII.1999, 2300 m, leg. C. Lange &amp; J. Ziegler; 2♂♂ (<abbrev xmlns:xlink="http://www.w3.org/1999/xlink" content-type="institution" xlink:title="Senckenberg Deutsches Entomologisches Institut, Müncheberg, Germany" xlink:type="simple">SDEI</abbrev>), 1♂ (<named-content xmlns:xlink="http://www.w3.org/1999/xlink" content-type="dwc:institutional_code" xlink:type="simple">TLMF</named-content>), Austria: Salzb., Hohe Tauern, Fusch, 2300 m, 6.VII.1993, leg. Zerche; 1♀ (<named-content xmlns:xlink="http://www.w3.org/1999/xlink" content-type="dwc:institutional_code" xlink:type="simple">NMPC</named-content>), Tirol // Collectio A. Fleischer // TYPUS // <tp:taxon-name><tp:taxon-name-part taxon-name-part-type="genus">Phytodecta</tp:taxon-name-part> <tp:taxon-name-part taxon-name-part-type="species">nivosus</tp:taxon-name-part> <tp:taxon-name-part taxon-name-part-type="infraspecific-rank">TYPE</tp:taxon-name-part> <tp:taxon-name-part taxon-name-part-type="infraspecific-rank">ab.</tp:taxon-name-part> <tp:taxon-name-part taxon-name-part-type="aberration">latefasciatus</tp:taxon-name-part></tp:taxon-name> n. ab. 1945 Det. J. Bechyně. // Mus. Nat. Pragae Inv. 19 136; 1♀ (<named-content xmlns:xlink="http://www.w3.org/1999/xlink" content-type="dwc:institutional_code" xlink:type="simple">NMPC</named-content>), Rhaetia // Collectio A. Fleischer // TYPUS // <tp:taxon-name><tp:taxon-name-part taxon-name-part-type="genus">Phytodecta</tp:taxon-name-part> <tp:taxon-name-part taxon-name-part-type="species">nivosus</tp:taxon-name-part> <tp:taxon-name-part taxon-name-part-type="infraspecific-rank">TYPE</tp:taxon-name-part> <tp:taxon-name-part taxon-name-part-type="infraspecific-rank">ab.</tp:taxon-name-part> <tp:taxon-name-part taxon-name-part-type="aberration">limitata</tp:taxon-name-part></tp:taxon-name> n. ab. 1945 Det. J. Bechyně. // Mus. Nat. Pragae Inv. 19 126; 1♀ (<named-content xmlns:xlink="http://www.w3.org/1999/xlink" content-type="dwc:institutional_code" xlink:type="simple">NMPC</named-content>), 17 / 889. // Tirol, coll. Gradl // <italic><tp:taxon-name><tp:taxon-name-part taxon-name-part-type="genus">Phytodecta</tp:taxon-name-part> <tp:taxon-name-part taxon-name-part-type="species">nivosus</tp:taxon-name-part></tp:taxon-name></italic> Suffr. 1945 Det. J. Bechyně. // Mus. Nat. Pragae Inv. 19 091; 1♀ (<named-content xmlns:xlink="http://www.w3.org/1999/xlink" content-type="dwc:institutional_code" xlink:type="simple">NMPC</named-content>), 17 / 885. // Tirol, coll. Gradl // <tp:taxon-name><tp:taxon-name-part taxon-name-part-type="genus">Phytodecta</tp:taxon-name-part> <tp:taxon-name-part taxon-name-part-type="species">nivosus</tp:taxon-name-part> <tp:taxon-name-part taxon-name-part-type="infraspecific-rank">TYPE</tp:taxon-name-part> <tp:taxon-name-part taxon-name-part-type="infraspecific-rank">ab.</tp:taxon-name-part> <tp:taxon-name-part taxon-name-part-type="aberration">excisus</tp:taxon-name-part></tp:taxon-name> n. ab. 1945 Det. J. Bechyně. // Mus. Nat. Pragae Inv. 19; 7♂♂, 5♀♀ (<named-content xmlns:xlink="http://www.w3.org/1999/xlink" content-type="dwc:institutional_code" xlink:type="simple">ZMUC</named-content>), Österreich, Triol, Ötztaler, Alpen: Vent 7 km S, Umg. Martin-Busch-Hutte (2700 m, feuchtes Schotterfeld, saß auf Stein), 01.VII.2008, leg. D. Luckow; 1♀ (<named-content xmlns:xlink="http://www.w3.org/1999/xlink" content-type="dwc:institutional_code" xlink:type="simple">TLMF</named-content>), Ulmer Hütte, 30.VI.1928, leg Ratter; 1♂ (<named-content xmlns:xlink="http://www.w3.org/1999/xlink" content-type="dwc:institutional_code" xlink:type="simple">TLMF</named-content>), Kühtai, Feldringer Alm, 25.VI.2006, leg. M. Egger; 1♂ (<named-content xmlns:xlink="http://www.w3.org/1999/xlink" content-type="dwc:institutional_code" xlink:type="simple">TLMF</named-content>), Ötztal, Chemnitzer Hütte, 2600m, 2.IX.1951; 1♂, 1♀ (<named-content xmlns:xlink="http://www.w3.org/1999/xlink" content-type="dwc:institutional_code" xlink:type="simple">TLMF</named-content>), Ötztal, Kreuzspitze, 3000m, 5.VIII.1948; 1♂ (<named-content xmlns:xlink="http://www.w3.org/1999/xlink" content-type="dwc:institutional_code" xlink:type="simple">TLMF</named-content>), Ötztal, Obergurgl, Gaisbergtal, 2200–2400m, 17.IX.1997, leg. Kippenberg; 1♀ (<named-content xmlns:xlink="http://www.w3.org/1999/xlink" content-type="dwc:institutional_code" xlink:type="simple">TLMF</named-content>), Nößlachjoch, 2100m, 28.IX.1975, leg. K. Burmann; 1♂ (<named-content xmlns:xlink="http://www.w3.org/1999/xlink" content-type="dwc:institutional_code" xlink:type="simple">TLMF</named-content>), Hohe Tauern, Innergschlöß, Prager Hütte, 2300–2400m, 5.IX.1983, leg. Kippenberg; 2♀♀ (<named-content xmlns:xlink="http://www.w3.org/1999/xlink" content-type="dwc:institutional_code" xlink:type="simple">TLMF</named-content>), Hohe Tauern, Kals, Ködnitztal, Fanatscharte, 2600–2700m, 3.IX.1985, leg. Kippenberg; 1♀ (<named-content xmlns:xlink="http://www.w3.org/1999/xlink" content-type="dwc:institutional_code" xlink:type="simple">TLMF</named-content>), Hohe Tauern, Matrei, Tauernhaus, 11.VII.1991, leg. M. Egger; 1♂ (<named-content xmlns:xlink="http://www.w3.org/1999/xlink" content-type="dwc:institutional_code" xlink:type="simple">TLMF</named-content>), Schladminger Tauern, Steirische Kalkspitze, 2200m, 15.VIII.1986, leg. Kippenberg; 1♂ (<named-content xmlns:xlink="http://www.w3.org/1999/xlink" content-type="dwc:institutional_code" xlink:type="simple">TLMF</named-content>), Hohe Tauern, Heiligenblut, Pasterzenhaus, 2200m, 10.VII.1993, leg. Zerche. <bold>Italy</bold>: 2♂♂, 2♀♀ (<abbrev xmlns:xlink="http://www.w3.org/1999/xlink" content-type="institution" xlink:title="Jan Bezděk Collection, Brno, Czech Republic" xlink:type="simple">JBC</abbrev>), Italy, Val d’Ayas (Aosta), 12.VII.1978, S Zoia; 1♂ (<abbrev xmlns:xlink="http://www.w3.org/1999/xlink" content-type="institution" xlink:title="Andrzej O. Bieńkowski Collection, Moscow, Russia" xlink:type="simple">ABC</abbrev>), Vinschgau. Ti.G.Kuchta // Italien S.-Tirol; 1♂ (<named-content xmlns:xlink="http://www.w3.org/1999/xlink" content-type="dwc:institutional_code" xlink:type="simple">TLMF</named-content>), I-Cuneo, Alpi Cozie, Colle dell’Agnello, leg. Kahlen // S-Seite 2700 m, 20.VI.2000, Schneeboeen,
            <tp:taxon-name><tp:taxon-name-part taxon-name-part-type="genus">Salix</tp:taxon-name-part> <tp:taxon-name-part taxon-name-part-type="species">herbacea</tp:taxon-name-part></tp:taxon-name>-Rasen; 1♂ (<abbrev xmlns:xlink="http://www.w3.org/1999/xlink" content-type="institution" xlink:title="Senckenberg Deutsches Entomologisches Institut, Müncheberg, Germany" xlink:type="simple">SDEI</abbrev>), Lombardia, Val Brembana, Lago Colombo, L. Ceresa // coll. K. H. Mohr, DEI Eberswalde; 1♂ (<abbrev xmlns:xlink="http://www.w3.org/1999/xlink" content-type="institution" xlink:title="Senckenberg Deutsches Entomologisches Institut, Müncheberg, Germany" xlink:type="simple">SDEI</abbrev>), Fiery d’Ayas, Val d’Aosta, VII.1910, A. Dodera // O. Leonhard; 1♂ (<abbrev xmlns:xlink="http://www.w3.org/1999/xlink" content-type="institution" xlink:title="Senckenberg Deutsches Entomologisches Institut, Müncheberg, Germany" xlink:type="simple">SDEI</abbrev>), Italy, Sudtirol, 5.VII.1928, Linke leg.; 1♀ (<abbrev xmlns:xlink="http://www.w3.org/1999/xlink" content-type="institution" xlink:title="Department of Biodiversity and Evolutionary Taxonomy, University of Wrocław, Wrocław, Poland" xlink:type="simple">DBET</abbrev>), Stelvio; 1♀ (<named-content xmlns:xlink="http://www.w3.org/1999/xlink" content-type="dwc:institutional_code" xlink:type="simple">NMPC</named-content>), Alpy Penninske. Italia; 1♂ (<named-content xmlns:xlink="http://www.w3.org/1999/xlink" content-type="dwc:institutional_code" xlink:type="simple">NMPC</named-content>), Stelvio Ti, 15.7.05 // TYPUS // <tp:taxon-name><tp:taxon-name-part taxon-name-part-type="genus">Phytodecta</tp:taxon-name-part> <tp:taxon-name-part taxon-name-part-type="species">nivosus</tp:taxon-name-part> <tp:taxon-name-part taxon-name-part-type="infraspecific-rank">TYPE</tp:taxon-name-part> <tp:taxon-name-part taxon-name-part-type="infraspecific-rank">ab.</tp:taxon-name-part> <tp:taxon-name-part taxon-name-part-type="aberration">marginipennis</tp:taxon-name-part></tp:taxon-name> n. ab. 1945 Det. J. Bechyně. // Mus. Nat. Pragae Inv. 19 134; 5♂♂ (<named-content xmlns:xlink="http://www.w3.org/1999/xlink" content-type="dwc:institutional_code" xlink:type="simple">ZMUC</named-content>), Italien, Lombardia: Stilfser Joch (P. so di Stelvio) 1,5 km NW (Ri. Umbrailpass) (2600 m, Mattenbereich, viel Schnee, unter einem Stein) leg. D. Luckow, 12.VI.2008.102; 2♀♀ (<named-content xmlns:xlink="http://www.w3.org/1999/xlink" content-type="dwc:institutional_code" xlink:type="simple">TLMF</named-content>), Umgebung Brenner, Schlüsseljoch, 25.VI.1964, leg. Kippenberg; 1♀ (<named-content xmlns:xlink="http://www.w3.org/1999/xlink" content-type="dwc:institutional_code" xlink:type="simple">TLMF</named-content>), Cogne, Valnontey, Rif. V. Sella, Lago del Loson, 2660m, 8.VII.2002, leg. Kopetz; Valle d’Aosta; 1♀ (<named-content xmlns:xlink="http://www.w3.org/1999/xlink" content-type="dwc:institutional_code" xlink:type="simple">TLMF</named-content>), Piccolo S. Bernardo, 2100m, 29.VI.1976, leg. Krätschmer; 1♀ (<named-content xmlns:xlink="http://www.w3.org/1999/xlink" content-type="dwc:institutional_code" xlink:type="simple">TLMF</named-content>), Picc. S. Bernardo, 2100m, 13.VI.1981, leg. Kippenberg; 4♂♂ (<named-content xmlns:xlink="http://www.w3.org/1999/xlink" content-type="dwc:institutional_code" xlink:type="simple">TLMF</named-content>), Alpie Cozie, Colle dell’ Agnello, 2700m, leg. Kahlen, <!--PageBreak--><tp:taxon-name><tp:taxon-name-part taxon-name-part-type="genus">Salix</tp:taxon-name-part> <tp:taxon-name-part taxon-name-part-type="species">herbacea</tp:taxon-name-part></tp:taxon-name>-Rasen; 1♀ (<named-content xmlns:xlink="http://www.w3.org/1999/xlink" content-type="dwc:institutional_code" xlink:type="simple">TLMF</named-content>), Colle del Mulo, 2400m, VII.1968. <bold>Slovenia</bold>: 1♂ (<abbrev xmlns:xlink="http://www.w3.org/1999/xlink" content-type="institution" xlink:title="Andrzej Warchałowski Collection, Wrocław, Poland" xlink:type="simple">AWC</abbrev>), Slovenia, Alpi Julian. Cervinia, 7.VII.1970. <bold>Russia</bold>: 1♀ (<named-content xmlns:xlink="http://www.w3.org/1999/xlink" content-type="dwc:institutional_code" xlink:type="simple">NHMB</named-content>), Tschita, Transbaikal, Mandi // Ovoviviparous, det. H.W. Cho 2014; 1♂ (<named-content xmlns:xlink="http://www.w3.org/1999/xlink" content-type="dwc:institutional_code" xlink:type="simple">NHMB</named-content>), Vladivostok, Russia, 1933, N. Filippov; 2♂♂ (<named-content xmlns:xlink="http://www.w3.org/1999/xlink" content-type="dwc:institutional_code" xlink:type="simple">NHMB</named-content>), Russia, Taymyrsky Dolgano-Nenetsky District, Maimecha River, 7.VII.1971; 2♂♂ (<abbrev xmlns:xlink="http://www.w3.org/1999/xlink" content-type="institution" xlink:title="Jan Bezděk Collection, Brno, Czech Republic" xlink:type="simple">JBC</abbrev>), Russia, Altai rep., Kalguty &amp; Ak-Alacha junction Ukok plateau, 2150–2500 m, 49°23’N, 87°38–40’E, 8–12.VII.2009, L. Čížek leg.; 5♂♂ (<abbrev xmlns:xlink="http://www.w3.org/1999/xlink" content-type="institution" xlink:title="Andrzej O. Bieńkowski Collection, Moscow, Russia" xlink:type="simple">ABC</abbrev>), Russia, Tuva, S. Slopes of E. Tanu-Ola Mts., envir. Soglyi vill., 1800–2700 m, 14.V.–24.VI.2002, Vashchenko leg.; 1♂ (<abbrev xmlns:xlink="http://www.w3.org/1999/xlink" content-type="institution" xlink:title="Andrzej O. Bieńkowski Collection, Moscow, Russia" xlink:type="simple">ABC</abbrev>), Subpolar Ural Mts., Northern Maldy ridge, 1–18.VII.2000, A.A. Medvedev; 1♂ (<abbrev xmlns:xlink="http://www.w3.org/1999/xlink" content-type="institution" xlink:title="Andrzej O. Bieńkowski Collection, Moscow, Russia" xlink:type="simple">ABC</abbrev>), Transbaikal Krai, Kodarsky ridge, 40 km NW from Chara Vill., 16–25.VII.1996, A.E. Brinev leg.; 1♂ (<abbrev xmlns:xlink="http://www.w3.org/1999/xlink" content-type="institution" xlink:title="Andrzej O. Bieńkowski Collection, Moscow, Russia" xlink:type="simple">ABC</abbrev>), Murmansk reg., Tuloma river and Not-lake, 4–6.VIII.1906, Soldatov leg.; 3♂♂, 1♀ (<abbrev xmlns:xlink="http://www.w3.org/1999/xlink" content-type="institution" xlink:title="Hee-Wook Cho Collection, Andong, South Korea" xlink:type="simple">HCC</abbrev>), Russia, S Siberia, SW Tuva reg., W Tannu Ola Mt. mg., Sogly v., 2000 m, 5.VII.2003, S. Vastchenko leg.; 1♀ (<abbrev xmlns:xlink="http://www.w3.org/1999/xlink" content-type="institution" xlink:title="Hee-Wook Cho Collection, Andong, South Korea" xlink:type="simple">HCC</abbrev>), Yakutia, Chandyga distr., 7/93; 1♂ (<abbrev xmlns:xlink="http://www.w3.org/1999/xlink" content-type="institution" xlink:title="František Kantner Collection, České Budějovice, Czech Republic" xlink:type="simple">FKC</abbrev>), Russia, S Siberia, SW Tuva reg., S Tannu-Ola Mts. 1800 m, 14.V.2002; 1♂ (<abbrev xmlns:xlink="http://www.w3.org/1999/xlink" content-type="institution" xlink:title="František Kantner Collection, České Budějovice, Czech Republic" xlink:type="simple">FKC</abbrev>), USSR-Tungur, Gorno altaysk, 5.VII.1990, V. Lenserk lgt.; 1♂ (<abbrev xmlns:xlink="http://www.w3.org/1999/xlink" content-type="institution" xlink:title="Lev N. Medvedev Collection, Moscow, Russia" xlink:type="simple">LMC</abbrev>), Kamchatka, 22.VI.1958, L. Ivliev coll.; 1♂ (<abbrev xmlns:xlink="http://www.w3.org/1999/xlink" content-type="institution" xlink:title="Senckenberg Deutsches Entomologisches Institut, Müncheberg, Germany" xlink:type="simple">SDEI</abbrev>), Altai // COTYPUS // Coll. Kraatz // <tp:taxon-name><tp:taxon-name-part taxon-name-part-type="genus">Phytodecta</tp:taxon-name-part> <tp:taxon-name-part taxon-name-part-type="species">affinis</tp:taxon-name-part> <tp:taxon-name-part taxon-name-part-type="infraspecific-rank">v.</tp:taxon-name-part> <tp:taxon-name-part taxon-name-part-type="variety">pernigra</tp:taxon-name-part></tp:taxon-name> m.; 1♂ (<abbrev xmlns:xlink="http://www.w3.org/1999/xlink" content-type="institution" xlink:title="Andrzej Warchałowski Collection, Wrocław, Poland" xlink:type="simple">AWC</abbrev>), Russia (Sib. Occ.), Kuznetzky Alatau, Malyj Zub, 31.VII.1996, leg. J. Mikhailov; 1♂ (<abbrev xmlns:xlink="http://www.w3.org/1999/xlink" content-type="institution" xlink:title="Andrzej Warchałowski Collection, Wrocław, Poland" xlink:type="simple">AWC</abbrev>), Russia, W. Siberia, Kuznetsky Alatau mts., Malyj Zub mt. On <italic><tp:taxon-name><tp:taxon-name-part taxon-name-part-type="genus">Salix</tp:taxon-name-part></tp:taxon-name></italic>, 31.VII–1.VIII.1996, Yu. Mikhailov leg.; 13♂♂, 14♀♀ (<named-content xmlns:xlink="http://www.w3.org/1999/xlink" content-type="dwc:institutional_code" xlink:type="simple">TLMF</named-content>), Yakutien, Chandyga, VII.1993, leg. Naglis; 1♀ (<named-content xmlns:xlink="http://www.w3.org/1999/xlink" content-type="dwc:institutional_code" xlink:type="simple">TLMF</named-content>), Amur region, Selemdgin distr., Tamsche, 7.VI.2005, leg. Ryvkin &amp; Veselova; 2♂♂, 1♀ (<named-content xmlns:xlink="http://www.w3.org/1999/xlink" content-type="dwc:institutional_code" xlink:type="simple">TLMF</named-content>), Chabarowsk region, Ochotsk, Ulia river, 29.VII.–6.VIII.1985, leg. Ryvkin &amp; Veselova; 1♂ (<named-content xmlns:xlink="http://www.w3.org/1999/xlink" content-type="dwc:institutional_code" xlink:type="simple">TLMF</named-content>), SW Tuva, W Tanu-Ola Mts., near Solglyi vill., 2000–2800m, 13.V.–1.VI.2003, leg. Vashchenko; 1♂ (<named-content xmlns:xlink="http://www.w3.org/1999/xlink" content-type="dwc:institutional_code" xlink:type="simple">TLMF</named-content>), Tuva, Chandagayt, 10.VII.1971; 2♂♂ (<named-content xmlns:xlink="http://www.w3.org/1999/xlink" content-type="dwc:institutional_code" xlink:type="simple">TLMF</named-content>), Tuva, 80km S Taly, 23–26.VI.1972, leg. Korotyaev; 1♂ (<named-content xmlns:xlink="http://www.w3.org/1999/xlink" content-type="dwc:institutional_code" xlink:type="simple">ZIN</named-content>), Fl. Jenisej // J. Sahlb. // 1274 // J. Sahlberg 900. // <tp:taxon-name><tp:taxon-name-part taxon-name-part-type="species">linnaeana</tp:taxon-name-part> <tp:taxon-name-part taxon-name-part-type="subspecies">bergrothi</tp:taxon-name-part> <tp:taxon-name-part taxon-name-part-type="infraspecific-rank">v.</tp:taxon-name-part> <tp:taxon-name-part taxon-name-part-type="variety">correspondens</tp:taxon-name-part></tp:taxon-name> // <italic><tp:taxon-name><tp:taxon-name-part taxon-name-part-type="genus">Gonioctena</tp:taxon-name-part> <tp:taxon-name-part taxon-name-part-type="species">nivosa</tp:taxon-name-part></tp:taxon-name></italic> (Suffrian, 1851) det. H.W. Cho 2014; 1♂ (<named-content xmlns:xlink="http://www.w3.org/1999/xlink" content-type="dwc:institutional_code" xlink:type="simple">ZIN</named-content>), Russia, Khabarovsk Krai, Shantar Islands, 22.VII.1911, V. Soldatov leg.; 2♂♂ (<named-content xmlns:xlink="http://www.w3.org/1999/xlink" content-type="dwc:institutional_code" xlink:type="simple">ZIN</named-content>), Russia, border of Irkutsk Oblast and Republic of Buryatia, approx. 51–52°N, 101–102°E, between the rivers Kitoy, Bogdashka and Belaya, 20.V.1973, Gartung leg.; 1♂ (<named-content xmlns:xlink="http://www.w3.org/1999/xlink" content-type="dwc:institutional_code" xlink:type="simple">ZIN</named-content>), Russia, Murmansk Oblast, Kildin Island, 29.VII.1900, Il’in leg.; 1♂ (<named-content xmlns:xlink="http://www.w3.org/1999/xlink" content-type="dwc:institutional_code" xlink:type="simple">ZIN</named-content>), Russia, Republic of Tuva, 80 km N Teeli, 25.VI.1972, B. Korotyaev leg.; 2♂♂ (<named-content xmlns:xlink="http://www.w3.org/1999/xlink" content-type="dwc:institutional_code" xlink:type="simple">ZIN</named-content>), Ochotsk // F. Sahlb // J. Sahlberg 900; 1♂ (<named-content xmlns:xlink="http://www.w3.org/1999/xlink" content-type="dwc:institutional_code" xlink:type="simple">ZIN</named-content>), Russia: Altai Kuray Mt. R., NE Aktash, upp. Tarlyamry R., <named-content xmlns:xlink="http://www.w3.org/1999/xlink" content-type="dwc:verbatimCoordinates" xlink:type="simple"><named-content content-type="geo-json" specific-use="{&#34;type&#34;:&#34;Point&#34;,&#34;coordinates&#34;:[87.753889,50.319444]}" xlink:type="simple">50°19’10’’N, 87°45’14’’E</named-content></named-content>, 2100–2300 m, 30.VI.2005, B. Kataev leg.; 1♂ (<named-content xmlns:xlink="http://www.w3.org/1999/xlink" content-type="dwc:institutional_code" xlink:type="simple">ZIN</named-content>), Russia, Krasnoyarsk Krai, Nizhnyaya Tunguska River, upper than Vivi River mouth, 28.VII.1873, Chekanovsky leg.; 1♂ (<named-content xmlns:xlink="http://www.w3.org/1999/xlink" content-type="dwc:institutional_code" xlink:type="simple">ZIN</named-content>), Russia, Amur Oblast, Zeyskiy District, upper of Erakingra River, on Tukuringra Mountains, 19.VI.1957, Zinoviev leg.; 1♂ (<named-content xmlns:xlink="http://www.w3.org/1999/xlink" content-type="dwc:institutional_code" xlink:type="simple">ZIN</named-content>), Russia, Amur Oblast, Zeyskiy District or Magdagachinsky District, Ulunga River, 25.V.1910, Mishin leg.; 2♂♂ (<named-content xmlns:xlink="http://www.w3.org/1999/xlink" content-type="dwc:institutional_code" xlink:type="simple">ZIN</named-content>), Russia, Murmansk Oblast, Kolsky District, Notozero Lake and Tuloma River, 4–6.VIII.1906, Soldatov leg.; 1♂ (<named-content xmlns:xlink="http://www.w3.org/1999/xlink" content-type="dwc:institutional_code" xlink:type="simple">ZIN</named-content>), Russia, Murmansk Oblast, Kolsky District, Nota [= Noti] River, 28.VII.1906, Soldatov leg.; 1♂ (<named-content xmlns:xlink="http://www.w3.org/1999/xlink" content-type="dwc:institutional_code" xlink:type="simple">ZIN</named-content>), Russia, Krasnoyarsk Krai, Evenkiysky District, Podkamennaya Tunguska River, Big (7-verst) rapids, approx. <named-content xmlns:xlink="http://www.w3.org/1999/xlink" content-type="dwc:verbatimCoordinates" xlink:type="simple"><named-content content-type="geo-json" specific-use="{&#34;type&#34;:&#34;Point&#34;,&#34;coordinates&#34;:[94.,61.]}" xlink:type="simple">61N <!--PageBreak-->94E</named-content></named-content>, 20.VI.1928, Valdaev leg.; 2♂♂ (<named-content xmlns:xlink="http://www.w3.org/1999/xlink" content-type="dwc:institutional_code" xlink:type="simple">ZIN</named-content>), Russia, Krasnoyarsk Krai, Evenkiysky District, Podkamennaya Tunguska River, Muchnoi rapids, <named-content xmlns:xlink="http://www.w3.org/1999/xlink" content-type="dwc:verbatimCoordinates" xlink:type="simple"><named-content content-type="geo-json" specific-use="{&#34;type&#34;:&#34;Point&#34;,&#34;coordinates&#34;:[94.43,61.81]}" xlink:type="simple">61.81N, 94.43E</named-content></named-content>, 25.VI.1928, Valdaev leg.; 2♂♂ (<named-content xmlns:xlink="http://www.w3.org/1999/xlink" content-type="dwc:institutional_code" xlink:type="simple">ZIN</named-content>), Russia, Komi Republic, Troitsko-Pechorsky District, Aranets River, 25–26.VI.1905, Zhuravskiy leg.; 1♂ (<named-content xmlns:xlink="http://www.w3.org/1999/xlink" content-type="dwc:institutional_code" xlink:type="simple">ZIN</named-content>), Russia, Komi Republic, Troitsko-Pechorsky District, Bolshaya Synya River, Mount. “Voi”, Sablya, “Izb.”, 16.VI.1908, Zhuravsky leg.; 1♂ (<named-content xmlns:xlink="http://www.w3.org/1999/xlink" content-type="dwc:institutional_code" xlink:type="simple">ZIN</named-content>), Russia, Sakha Republic, Verkhoyansky District, tundra along river Dogdo, Yana River basin, 16–18.VI.1901, Hertz leg.; 1♂ (<named-content xmlns:xlink="http://www.w3.org/1999/xlink" content-type="dwc:institutional_code" xlink:type="simple">ZIN</named-content>), Russia, Sakha Republic, 17.VII.1925, L. Bianki leg.; 3♂♂, 1♀ (<named-content xmlns:xlink="http://www.w3.org/1999/xlink" content-type="dwc:institutional_code" xlink:type="simple">ZIN</named-content>), Russia, Tyumen Oblast, Yamalo-Nenets Autonomous Okrug, Priuralsky District, Sob’ River basin, Obdorskiy Krai, 15.VII.1925, Fridolin leg.; 1♂ (<named-content xmlns:xlink="http://www.w3.org/1999/xlink" content-type="dwc:institutional_code" xlink:type="simple">ZIN</named-content>), Russia, Tyumen Oblast, Yamalo-Nenets Autonomous Okrug, Shuryshkarsky District, between Varchaty Lake and Maly Ural Mountains, Obdorskiy Krai, 4.IX.1925, Fridolin leg.; 1♂ (<named-content xmlns:xlink="http://www.w3.org/1999/xlink" content-type="dwc:institutional_code" xlink:type="simple">ZIN</named-content>), Russia, Sakhalin Oblast, Sakhalin Island, Holmsky pass (approx. <named-content xmlns:xlink="http://www.w3.org/1999/xlink" content-type="dwc:verbatimCoordinates" xlink:type="simple"><named-content content-type="geo-json" specific-use="{&#34;type&#34;:&#34;Point&#34;,&#34;coordinates&#34;:[142.,47.]}" xlink:type="simple">47°N, 142°E</named-content></named-content>), 1.VII.1982, Smirnov leg. <bold>Kazakhstan</bold>: 1♂ (<abbrev xmlns:xlink="http://www.w3.org/1999/xlink" content-type="institution" xlink:title="Jan Bezděk Collection, Brno, Czech Republic" xlink:type="simple">JBC</abbrev>), Kazakhstan, East, 2300–2500 m, <named-content xmlns:xlink="http://www.w3.org/1999/xlink" content-type="dwc:verbatimCoordinates" xlink:type="simple"><named-content content-type="geo-json" specific-use="{&#34;type&#34;:&#34;Point&#34;,&#34;coordinates&#34;:[86.366667,49.5]}" xlink:type="simple">49°30’N, 86°22’E</named-content></named-content>, 13–14.VI.2006; 1♂ (<named-content xmlns:xlink="http://www.w3.org/1999/xlink" content-type="dwc:institutional_code" xlink:type="simple">TLMF</named-content>), Ussuria, ad chasan, <named-content xmlns:xlink="http://www.w3.org/1999/xlink" content-type="dwc:verbatimCoordinates" xlink:type="simple"><named-content content-type="geo-json" specific-use="{&#34;type&#34;:&#34;Point&#34;,&#34;coordinates&#34;:[130.75,42.416667]}" xlink:type="simple">42°25’N, 130°45’E</named-content></named-content>, 1–8.VII.2000, Melnik; 1♂ (<named-content xmlns:xlink="http://www.w3.org/1999/xlink" content-type="dwc:institutional_code" xlink:type="simple">TLMF</named-content>), RU: Sibirien, E-Sayan 54 km west, Mondy, 8.VII.2012, 1900 m, St. FloBmann leg.; 1♂, 1♀ (<named-content xmlns:xlink="http://www.w3.org/1999/xlink" content-type="dwc:institutional_code" xlink:type="simple">TLMF</named-content>), Kazakhstan, Altaj, Sarym-Sakty, 2500 m, 11.VI.1999, leg. Vashchenko; 2♂♂, 2♀♀ (<named-content xmlns:xlink="http://www.w3.org/1999/xlink" content-type="dwc:institutional_code" xlink:type="simple">TLMF</named-content>), 100km SSE Ust-Kamenogorsk, Panteleymonovka vill., 16–21.VI.1993, leg. A. Napolov. <bold>Mongolia</bold>: 1♂ (<named-content xmlns:xlink="http://www.w3.org/1999/xlink" content-type="dwc:institutional_code" xlink:type="simple">ZIN</named-content>), Mongolia, NE, Khentii Mountains, Rivers Manza and Sharotay, 19.VII.1897, Klementz leg. <bold>Canada</bold>: 1♂ (<abbrev xmlns:xlink="http://www.w3.org/1999/xlink" content-type="institution" xlink:title="Andrzej O. Bieńkowski Collection, Moscow, Russia" xlink:type="simple">ABC</abbrev>), Aklavik, N.W.T., 24.VI.1956, E.F. Cashman leg.; 2♂♂ (<named-content xmlns:xlink="http://www.w3.org/1999/xlink" content-type="dwc:institutional_code" xlink:type="simple">CNCI</named-content>), ALB., Banff Nat. Pk. Sunwapta Pass, 9.VII.1955, W.J. Brown; 6♂♂, 5♀♀ (<named-content xmlns:xlink="http://www.w3.org/1999/xlink" content-type="dwc:institutional_code" xlink:type="simple">CNCI</named-content>), Reindeer Depot, Mackenzie Delta, 28.VI.1948, W.J. Brown; 20♂♂, 5♀♀ (<named-content xmlns:xlink="http://www.w3.org/1999/xlink" content-type="dwc:institutional_code" xlink:type="simple">CNCI</named-content>), Aklavik, N.W.T., 16.VI.1956, E.F. Cashman; 2♂♂, 1♀ (<named-content xmlns:xlink="http://www.w3.org/1999/xlink" content-type="dwc:institutional_code" xlink:type="simple">CNCI</named-content>), Saw Mill Bay, N.W.T., 16.VI.1948, D.F. Hardwick // on willow; 11♂♂, 7♀♀ (<named-content xmlns:xlink="http://www.w3.org/1999/xlink" content-type="dwc:institutional_code" xlink:type="simple">CNCI</named-content>), Churchill. Man., 3.VII.1937, W.J. Brown // On <italic><tp:taxon-name><tp:taxon-name-part taxon-name-part-type="genus">Salix</tp:taxon-name-part></tp:taxon-name></italic>; 2♀♀ (<named-content xmlns:xlink="http://www.w3.org/1999/xlink" content-type="dwc:institutional_code" xlink:type="simple">CNCI</named-content>), Toad River, B.C. Mi440 Alaska Hwy, 19.VI.1959, 4500’ R.E. Leech; 6♂♂, 1♀ (<named-content xmlns:xlink="http://www.w3.org/1999/xlink" content-type="dwc:institutional_code" xlink:type="simple">CNCI</named-content>), Kluane, Y.T., 28.VII.1948, Mason &amp; Hughes; 1♂, 3♀♀ (<named-content xmlns:xlink="http://www.w3.org/1999/xlink" content-type="dwc:institutional_code" xlink:type="simple">CNCI</named-content>), North Richardson Mts. Yukon, VII.1982, On <tp:taxon-name><tp:taxon-name-part taxon-name-part-type="genus">Salix</tp:taxon-name-part> <tp:taxon-name-part taxon-name-part-type="infraspecific-rank">m.</tp:taxon-name-part> <tp:taxon-name-part taxon-name-part-type="variety">polaris</tp:taxon-name-part></tp:taxon-name>, D.M. Wood; 4♂♂, 2♀♀ (<named-content xmlns:xlink="http://www.w3.org/1999/xlink" content-type="dwc:institutional_code" xlink:type="simple">CNCI</named-content>), Y.T., British Mts. June Cr. 600 m, <named-content xmlns:xlink="http://www.w3.org/1999/xlink" content-type="dwc:verbatimCoordinates" xlink:type="simple"><named-content content-type="geo-json" specific-use="{&#34;type&#34;:&#34;Point&#34;,&#34;coordinates&#34;:[-140.133333,69.233333]}" xlink:type="simple">69°14’N, 140°08’W</named-content></named-content>, J.M. Campbell; 1♂, 1♀ (<named-content xmlns:xlink="http://www.w3.org/1999/xlink" content-type="dwc:institutional_code" xlink:type="simple">CNCI</named-content>), Banff Natl. Pk., Alta, 9.VII.1955, W.J. Brown // On <italic><tp:taxon-name><tp:taxon-name-part taxon-name-part-type="genus">Salix</tp:taxon-name-part></tp:taxon-name></italic>. <bold>United States</bold>: 9♂♂, 11♀♀ (<named-content xmlns:xlink="http://www.w3.org/1999/xlink" content-type="dwc:institutional_code" xlink:type="simple">CNCI</named-content>), Moose Pass, Kenai Pen., 30.VI.1951, W.J. Brown; 3♂♂, 6♀♀ (<named-content xmlns:xlink="http://www.w3.org/1999/xlink" content-type="dwc:institutional_code" xlink:type="simple">CNCI</named-content>), Paxon Lodge, Gulkana, Alaska, 4.VIII.1951, W.R.M. Mason; 2♂♂, 3♀♀ (<named-content xmlns:xlink="http://www.w3.org/1999/xlink" content-type="dwc:institutional_code" xlink:type="simple">CNCI</named-content>), Summit Lake, B.C. Mi392 Alaska Hwy, 26–27.VI.1959, 4500’ R.E. Leech; 1♂ (<named-content xmlns:xlink="http://www.w3.org/1999/xlink" content-type="dwc:institutional_code" xlink:type="simple">CNCI</named-content>), Niwot Ridge, COLO. nr. Ward, 11,500’, 4.VI.1961, W.R.M. Mason; 1♂ (<named-content xmlns:xlink="http://www.w3.org/1999/xlink" content-type="dwc:institutional_code" xlink:type="simple">TLMF</named-content>), USA - Alaska, Fairbanks, 3.VIII.2009, K. Renner // Murphy Dome, 870 m, Shrubs; 1♂ (<named-content xmlns:xlink="http://www.w3.org/1999/xlink" content-type="dwc:institutional_code" xlink:type="simple">ZMUC</named-content>), Colo. Morr. // Col. H. H. Meeske // Zool. <named-content xmlns:xlink="http://www.w3.org/1999/xlink" xlink:type="simple" content-type="institution" xlink:href="http://grbio.org/institution/museum-0">Museum</named-content> DK Copenhagen. <bold>Uncertain localities</bold>: 1♀ (<named-content xmlns:xlink="http://www.w3.org/1999/xlink" content-type="dwc:institutional_code" xlink:type="simple">NMPC</named-content>), Alpes // Coll. Achard Mus. Pragense // TYPUS // <tp:taxon-name><tp:taxon-name-part taxon-name-part-type="genus">Phytodecta</tp:taxon-name-part> <tp:taxon-name-part taxon-name-part-type="species">nivosus</tp:taxon-name-part> <tp:taxon-name-part taxon-name-part-type="infraspecific-rank">TYPE</tp:taxon-name-part> <tp:taxon-name-part taxon-name-part-type="infraspecific-rank">a.</tp:taxon-name-part> <tp:taxon-name-part taxon-name-part-type="aberration">vicinus</tp:taxon-name-part></tp:taxon-name> n. ab. 1945 Det. J. Bechyně. // Mus. Nat Pragae lnv. 18 113; 1♂ (<named-content xmlns:xlink="http://www.w3.org/1999/xlink" content-type="dwc:institutional_code" xlink:type="simple">NMPC</named-content>), Alpes // <tp:taxon-name><tp:taxon-name-part taxon-name-part-type="species">nivosus</tp:taxon-name-part> <tp:taxon-name-part taxon-name-part-type="infraspecific-rank">v.</tp:taxon-name-part> <tp:taxon-name-part taxon-name-part-type="variety">trinotatus</tp:taxon-name-part></tp:taxon-name> m. // Coll. Achard Mus. Pragense // TYPUS // <tp:taxon-name><tp:taxon-name-part taxon-name-part-type="genus">Phytodecta</tp:taxon-name-part> <tp:taxon-name-part taxon-name-part-type="species">nivosus</tp:taxon-name-part> <tp:taxon-name-part taxon-name-part-type="infraspecific-rank">TYPE</tp:taxon-name-part> <tp:taxon-name-part taxon-name-part-type="infraspecific-rank">ab.</tp:taxon-name-part> <tp:taxon-name-part taxon-name-part-type="aberration">trinotatus</tp:taxon-name-part></tp:taxon-name> [Achard i. l.] n. ab. 1945 Det. J. Bechyně. // Mus. Nat. Pragae Inv. 19 105; 1♂ (<named-content xmlns:xlink="http://www.w3.org/1999/xlink" content-type="dwc:institutional_code" xlink:type="simple">NMPC</named-content>), Alpes // Coll. Achard Mus. Pragense // TYPUS // <tp:taxon-name><tp:taxon-name-part taxon-name-part-type="genus">Phytodecta</tp:taxon-name-part> <tp:taxon-name-part taxon-name-part-type="species">nivosus</tp:taxon-name-part> <tp:taxon-name-part taxon-name-part-type="infraspecific-rank">TYPE</tp:taxon-name-part> <tp:taxon-name-part taxon-name-part-type="infraspecific-rank">ab.</tp:taxon-name-part> <tp:taxon-name-part taxon-name-part-type="aberration">hexangularis</tp:taxon-name-part></tp:taxon-name> n. <!--PageBreak-->ab. 1945 Det. J. Bechyně. // Mus. Nat. Pragae Inv. 19 106; 1♂ (<named-content xmlns:xlink="http://www.w3.org/1999/xlink" content-type="dwc:institutional_code" xlink:type="simple">NMPC</named-content>), N America // Coll. Achard Mus. Pragense // Mus. Nat. Pragae Inv. 19 081.</p></tp:treatment-sec><tp:treatment-sec sec-type="diagnosis"><title>Diagnosis.</title><p>
            <italic><tp:taxon-name><tp:taxon-name-part taxon-name-part-type="genus">Gonioctena</tp:taxon-name-part> <tp:taxon-name-part taxon-name-part-type="species">nivosa</tp:taxon-name-part></tp:taxon-name></italic> differs in having small body size, long antennae, first tarsomere of all legs in male much strongly swollen, aedeagus moderately narrowed apically in dorsal view and strongly curved in lateral view.</p></tp:treatment-sec><tp:treatment-sec sec-type="redescription"><title>Redescription.</title><p>Measurements in mm (n = 10): length of body: 4.05–6.00 (mean 5.19); width of body: 2.25–3.60 (mean 3.03); height of body: 1.50–2.50 (mean 2.10); width of head: 1.30–1.65 (mean 1.51); interocular distance: 0.90–1.17 (mean 1.06); width of apex of pronotum: 1.55–1.87 (mean 1.72); width of base of pronotum: 1.92–2.85 (mean 2.51); maximum width of pronotum: 1.97–2.85 (mean 2.49); length of pronotum along midline: 1.02–1.47 (mean 1.29); length of elytra along suture: 2.90–4.40 (mean 3.77).</p><p>Body oblong oval and moderately convex (Fig. <xref ref-type="fig" rid="F2">7</xref>). Coloration extremely variable. Head black. Mandibles black, with reddish brown band near apex. Maxillary palps reddish brown or dark brown, with apical palpomere black. Antennomeres 1–5 yellowish brown, partially darkened, 6–7 darkened, 8–11 dark brown or blackish brown. Pronotum entirely black or reddish brown with a large black marking, rarely entirely reddish brown (Figs <xref ref-type="fig" rid="F7">31–32</xref>). Scutellum black, rarely entirely reddish brown. Elytra entirely black or reddish brown, with or without 4–5 pairs of black spots. Venter black, with hypomera reddish brown or black and apical margin of last abdominal ventrite reddish brown. Legs black, with tibiae reddish brown except base and inner margin and tarsi blackish brown or reddish brown, sometimes legs entirely black to dark brown.</p><fig id="F7" position="float" orientation="portrait"><label>Figures 29–32.</label><caption><p>
          <italic><tp:taxon-name><tp:taxon-name-part taxon-name-part-type="genus">Gonioctena</tp:taxon-name-part> <tp:taxon-name-part taxon-name-part-type="species">nivosa</tp:taxon-name-part></tp:taxon-name></italic>. <bold>29</bold> Antenna (♂, ♀) <bold>30</bold> Aedeagus (Hohe Tauern, Austria) <bold>31</bold> Color variation (Palaearctic region) <bold>32</bold> Color variation (Nearctic region). Scale bars = 1.0 mm.</p></caption><graphic xmlns:xlink="http://www.w3.org/1999/xlink" xlink:href="zookeys-596-087-g007.jpg" position="float" orientation="portrait" xlink:type="simple" id="oo_91721.jpg"/></fig><p>
            <italic>Head</italic>. Vertex weakly convex, covered with dense punctures. Frontal suture V-shaped, coronal suture weak or absent. Frons flat, strongly depressed at anterior margin, covered with dense punctures. Clypeus narrow and trapezoidal. Anterior margin of labrum distinctly concave. Mandibles with 2 sharp apical teeth and a deep excavation for apical maxillary palpomere at outer side. Maxillary palps 4-segmented, with apical palpomere distinctly widened, truncate apically in male; slightly widened in female. Antennae in male longer than half length of body; antennomere 1 robust; antennomere 2 shorter than 3; antennomere 3 longer than 4; antennomeres 7–11 each distinctly longer than wide; antennomere 11 longest, about 2.68 times as long as wide (Fig. <xref ref-type="fig" rid="F7">29</xref>). Antennae in female reaching elytral humeri; antennomere 11 about 2.31 times as long as wide.</p><p>
            <italic>Pronotum</italic>. Lateral sides widest near base, roundly moderately narrowed anteriorly, anterior angles strongly produced (Fig. <xref ref-type="fig" rid="F2">8</xref>). Anterior and lateral margins bordered, lateral margins not or hardly visible in dorsal view. Trichobothria present on posterior angles. Disc covered with rather dense punctures; lateral sides covered with much coarser and denser punctures, becoming larger toward base, partially confluent near basal margin; interspaces covered with fine and sparse punctures. Scutellum slightly wider than long, narrowed posteriorly.</p><p>
            <italic>Elytra</italic>. Lateral sides moderately widened posteriorly, widest beyond middle, thence roundly narrowed posteriorly. Humeral calli well developed. Disc covered with <!--PageBreak-->11 regular rows of large punctures, including a short scutellar row; sometimes punctures rather irregular between 6th and 8th striae in apical half; interspaces shagreened, covered with fine and sparse punctures. Epipleura wholly visible in lateral view. Hind wings well developed.</p><p>
            <italic>Venter</italic>. Hypomera weakly rugose, with a few punctures near anterolateral corners of prosternum. Prosternum covered with coarse and dense punctures bearing long setae; prosternal process enlarged apically, bordered laterally, with sparse punctures. Metasternum covered with small and sparse punctures in median region, large and dense punctures in lateral region. Abdominal ventrites covered with moderately dense punctures bearing short setae.</p><p>
            <italic>Legs</italic>. Moderately robust. Tibiae widened apically, with a tooth-like projection. Fore legs with tarsomere 1 strongly enlarged, distinctly wider than 3 in male; very slightly narrower than 3 in female. Tarsal claws appendiculate.</p><p>
            <italic>Genitalia</italic>. Aedeagus moderately narrowed apically, with apical process rather short in dorsal view; strongly curved, with apical process pointed and slightly bent downward at apex in lateral view (Fig. <xref ref-type="fig" rid="F7">30</xref>). Spermatheca absent.</p></tp:treatment-sec><tp:treatment-sec sec-type="distribution"><title>Distribution.</title><p>Transholarctic species: Austria, Finland, France, Germany, Italy, Kazakhstan, Liechtenstein, Norway, Slovenia, Spain, Sweden, Switzerland, Mongolia, Russia (North European Territory, West &amp; East Siberia, Far East, Sakhalin), Canada (Alberta, British Columbia, Manitoba, Northwest Territories, Yukon), United States (Alaska, Montana).</p></tp:treatment-sec><tp:treatment-sec sec-type="host"><title>Host plant.</title><p>
            <tp:taxon-name><tp:taxon-name-part taxon-name-part-type="family">Salicaceae</tp:taxon-name-part></tp:taxon-name>: <italic><tp:taxon-name><tp:taxon-name-part taxon-name-part-type="genus">Salix</tp:taxon-name-part></tp:taxon-name></italic> spp. (<xref ref-type="bibr" rid="B49">Mannerheim 1853</xref>, <xref ref-type="bibr" rid="B71">Motschulsky 1860</xref>, <xref ref-type="bibr" rid="B85">Stål 1865</xref>, <xref ref-type="bibr" rid="B5">Brown 1942</xref>, <xref ref-type="bibr" rid="B105">Wilcox 1972</xref>, L. N. <xref ref-type="bibr" rid="B63">Medvedev and Zaytsev 1978</xref>, L. N. <xref ref-type="bibr" rid="B61">Medvedev and Roginskaya 1988</xref>, L. N. <xref ref-type="bibr" rid="B55">Medvedev 1992</xref>, L. N. <xref ref-type="bibr" rid="B59">Medvedev and Dubeshko 1992</xref>, <xref ref-type="bibr" rid="B86">Steinhausen 1994</xref>, <xref ref-type="bibr" rid="B4">Bieńkowski 2004</xref>, <xref ref-type="bibr" rid="B111">Zaytsev and L. N. Medvedev 2009</xref>); <italic><tp:taxon-name><tp:taxon-name-part taxon-name-part-type="genus">Salix</tp:taxon-name-part> <tp:taxon-name-part taxon-name-part-type="species">retusa</tp:taxon-name-part></tp:taxon-name></italic> (<xref ref-type="bibr" rid="B75">Reitter 1913</xref>, <xref ref-type="bibr" rid="B7">Cantonnet 1968</xref>, <xref ref-type="bibr" rid="B38">Kippenberg 1994</xref>); <italic><tp:taxon-name><tp:taxon-name-part taxon-name-part-type="genus">Salix</tp:taxon-name-part> <tp:taxon-name-part taxon-name-part-type="species">retusa</tp:taxon-name-part></tp:taxon-name></italic>, <italic><tp:taxon-name><tp:taxon-name-part taxon-name-part-type="genus">Salix</tp:taxon-name-part> <tp:taxon-name-part taxon-name-part-type="species">herbacea</tp:taxon-name-part></tp:taxon-name></italic> (<xref ref-type="bibr" rid="B21">Daccordi et al. 1991</xref>); <italic><tp:taxon-name><tp:taxon-name-part taxon-name-part-type="genus">Salix</tp:taxon-name-part></tp:taxon-name></italic> spp., <italic><tp:taxon-name><tp:taxon-name-part taxon-name-part-type="genus">Salix</tp:taxon-name-part> <tp:taxon-name-part taxon-name-part-type="species">bebbiana</tp:taxon-name-part></tp:taxon-name></italic> (<xref ref-type="bibr" rid="B18">Clark et al. 2004</xref>). <tp:taxon-name><tp:taxon-name-part taxon-name-part-type="family">Rosaceae</tp:taxon-name-part></tp:taxon-name>: <italic><tp:taxon-name><tp:taxon-name-part taxon-name-part-type="genus">Spiraea</tp:taxon-name-part></tp:taxon-name></italic> spp. (L. N. <xref ref-type="bibr" rid="B61">Medvedev and Roginskaya 1988</xref>, L. N. <xref ref-type="bibr" rid="B55">Medvedev 1992</xref>).</p></tp:treatment-sec><tp:treatment-sec sec-type="remarks"><title>Remarks.</title><p>The taxonomic status of <italic><tp:taxon-name><tp:taxon-name-part taxon-name-part-type="genus">Gonioctena</tp:taxon-name-part> <tp:taxon-name-part taxon-name-part-type="species">nivosa</tp:taxon-name-part></tp:taxon-name></italic>, and its relationships to <italic><tp:taxon-name><tp:taxon-name-part taxon-name-part-type="genus">Gonioctena</tp:taxon-name-part> <tp:taxon-name-part taxon-name-part-type="species">affinis</tp:taxon-name-part></tp:taxon-name></italic> and <italic><tp:taxon-name><tp:taxon-name-part taxon-name-part-type="genus">Gonioctena</tp:taxon-name-part> <tp:taxon-name-part taxon-name-part-type="species">arctica</tp:taxon-name-part></tp:taxon-name></italic> has been disputed for a long time. <xref ref-type="bibr" rid="B41">Kraatz (1879a)</xref> treated <italic><tp:taxon-name><tp:taxon-name-part taxon-name-part-type="genus">Gonioctena</tp:taxon-name-part> <tp:taxon-name-part taxon-name-part-type="species">arctica</tp:taxon-name-part></tp:taxon-name></italic> as a synonym of <italic><tp:taxon-name><tp:taxon-name-part taxon-name-part-type="genus">Gonioctena</tp:taxon-name-part> <tp:taxon-name-part taxon-name-part-type="species">nivosa</tp:taxon-name-part></tp:taxon-name></italic>. <xref ref-type="bibr" rid="B91">Székessy (1934)</xref> synonymized <italic><tp:taxon-name><tp:taxon-name-part taxon-name-part-type="genus">Gonioctena</tp:taxon-name-part> <tp:taxon-name-part taxon-name-part-type="species">arctica</tp:taxon-name-part></tp:taxon-name></italic> and <italic><tp:taxon-name><tp:taxon-name-part taxon-name-part-type="genus">Gonioctena</tp:taxon-name-part> <tp:taxon-name-part taxon-name-part-type="species">nivosa</tp:taxon-name-part></tp:taxon-name></italic> with <italic><tp:taxon-name><tp:taxon-name-part taxon-name-part-type="genus">Gonioctena</tp:taxon-name-part> <tp:taxon-name-part taxon-name-part-type="species">affinis</tp:taxon-name-part></tp:taxon-name></italic>, while <xref ref-type="bibr" rid="B3">Bechyně (1948)</xref> established them as distinct species. <xref ref-type="bibr" rid="B70">Mohr (1966)</xref> regarded <italic><tp:taxon-name><tp:taxon-name-part taxon-name-part-type="genus">Gonioctena</tp:taxon-name-part> <tp:taxon-name-part taxon-name-part-type="species">affinis</tp:taxon-name-part></tp:taxon-name></italic> and <italic><tp:taxon-name><tp:taxon-name-part taxon-name-part-type="genus">Gonioctena</tp:taxon-name-part> <tp:taxon-name-part taxon-name-part-type="species">nivosa</tp:taxon-name-part></tp:taxon-name></italic> as phylogenetically young group that are almost identical. <xref ref-type="bibr" rid="B105">Wilcox (1972)</xref> treated <italic><tp:taxon-name><tp:taxon-name-part taxon-name-part-type="genus">Gonioctena</tp:taxon-name-part> <tp:taxon-name-part taxon-name-part-type="species">arctica</tp:taxon-name-part></tp:taxon-name></italic> as a subspecies of <italic><tp:taxon-name><tp:taxon-name-part taxon-name-part-type="genus">Gonioctena</tp:taxon-name-part> <tp:taxon-name-part taxon-name-part-type="species">nivosa</tp:taxon-name-part></tp:taxon-name></italic>. However, <italic><tp:taxon-name><tp:taxon-name-part taxon-name-part-type="genus">Chrysomela</tp:taxon-name-part> <tp:taxon-name-part taxon-name-part-type="species">affinis</tp:taxon-name-part></tp:taxon-name></italic> Gyllenhal, 1808 is a junior homonym of <italic><tp:taxon-name><tp:taxon-name-part taxon-name-part-type="genus">Chrysomela</tp:taxon-name-part> <tp:taxon-name-part taxon-name-part-type="species">affinis</tp:taxon-name-part></tp:taxon-name></italic> Fabricius, 1787, therefore <xref ref-type="bibr" rid="B80">Silfverberg (1977)</xref> proposed the name <italic><tp:taxon-name><tp:taxon-name-part taxon-name-part-type="genus">Gonioctena</tp:taxon-name-part> <tp:taxon-name-part taxon-name-part-type="species">decaspilota</tp:taxon-name-part></tp:taxon-name></italic> as the oldest available name. He again treated <italic><tp:taxon-name><tp:taxon-name-part taxon-name-part-type="genus">Gonioctena</tp:taxon-name-part> <tp:taxon-name-part taxon-name-part-type="species">decaspilota</tp:taxon-name-part></tp:taxon-name></italic> and <italic><tp:taxon-name><tp:taxon-name-part taxon-name-part-type="genus">Gonioctena</tp:taxon-name-part> <tp:taxon-name-part taxon-name-part-type="species">nivosa</tp:taxon-name-part></tp:taxon-name></italic> as distinct species. All these taxa have been confused until now by many authors (see list above). After examining all type specimens of the discussed taxa and many other specimens from the Holarctic region we conclude that all these taxa are conspecific. The shape of body and aedeagi from Europe, Siberia, Far East and North America are identical, although aedeagi and color patterns slightly vary even within the same population (Figs <xref ref-type="fig" rid="F7">31</xref>–<xref ref-type="fig" rid="F8">54</xref>). Three type localities of <italic><tp:taxon-name><tp:taxon-name-part taxon-name-part-type="genus">Gonioctena</tp:taxon-name-part> <tp:taxon-name-part taxon-name-part-type="species">nivosa</tp:taxon-name-part></tp:taxon-name></italic> are <!--PageBreak-->given in the original description: Kärnten, Berner Alpen and Switzerland. Due to the designation of lectotype, the restricted type locality becomes “Kärnten [= Carinthia in Austria]” (<xref ref-type="bibr" rid="B30">ICZN 1999</xref>: Recommendation 74E). Six paralectotypes of <italic><tp:taxon-name><tp:taxon-name-part taxon-name-part-type="genus">Chrysomela</tp:taxon-name-part> <tp:taxon-name-part taxon-name-part-type="species">affinis</tp:taxon-name-part></tp:taxon-name></italic> Gyllenhal, 1808 belong to <italic><tp:taxon-name><tp:taxon-name-part taxon-name-part-type="genus">Gonioctena</tp:taxon-name-part> <tp:taxon-name-part taxon-name-part-type="species">linnaeana</tp:taxon-name-part></tp:taxon-name></italic> (Schrank, 1781).</p><fig id="F8" position="float" orientation="portrait"><label>Figures 33–54.</label><caption><p>Geographic variation in male genitalia of <italic><tp:taxon-name><tp:taxon-name-part taxon-name-part-type="genus">Gonioctena</tp:taxon-name-part> <tp:taxon-name-part taxon-name-part-type="species">nivosa</tp:taxon-name-part></tp:taxon-name></italic>. <bold>33</bold> Porte Clarence, Alaska <bold>34</bold> Kenai, Alaska <bold>35</bold> Summit Lake, Alaska <bold>36</bold> Aklavik, Canada <bold>37</bold> Churchill, Canada <bold>38</bold> Tromso, Norway <bold>39</bold> Kildin Island, Russia <bold>40</bold> Maimecha River, Russia <bold>41</bold> Baikal area, Russia <bold>42</bold> Verkhoyansky, Russia <bold>43</bold> Kamchatka, Russia <bold>44</bold> Glacier Park, USA <bold>45</bold> Niwot Ridge, USA <bold>46</bold> Hohe Tauern, Austria <bold>47</bold> Karnten, Austria <bold>48</bold> Lombardia Val Brembana, Italy <bold>49</bold> Troitsko-Pechorsky, Russia <bold>50</bold> E Kazakhstan <bold>51</bold> Altai, Russia <bold>52</bold> Podkamennaya Tunguska, Russia <bold>53</bold> Vladivostok, Russia <bold>54</bold> Shantar Islands, Russia. Scale bar = 1.0 mm.</p></caption><graphic xmlns:xlink="http://www.w3.org/1999/xlink" xlink:href="zookeys-596-087-g008.jpg" position="float" orientation="portrait" xlink:type="simple" id="oo_91722.jpg"/></fig><p>We examined the type of <italic><tp:taxon-name><tp:taxon-name-part taxon-name-part-type="genus">Phytodecta</tp:taxon-name-part> <tp:taxon-name-part taxon-name-part-type="species">linnaeana</tp:taxon-name-part> <tp:taxon-name-part taxon-name-part-type="subspecies">bergrothi</tp:taxon-name-part></tp:taxon-name></italic> and found it is conspecific with <italic><tp:taxon-name><tp:taxon-name-part taxon-name-part-type="genus">Gonioctena</tp:taxon-name-part> <tp:taxon-name-part taxon-name-part-type="species">nivosa</tp:taxon-name-part></tp:taxon-name></italic>. <italic><tp:taxon-name><tp:taxon-name-part taxon-name-part-type="genus">Phytodecta</tp:taxon-name-part> <tp:taxon-name-part taxon-name-part-type="species">linnaeana</tp:taxon-name-part> <tp:taxon-name-part taxon-name-part-type="subspecies">bergrothi</tp:taxon-name-part></tp:taxon-name></italic> has been misidentified since its original description and is here synonymized with <italic><tp:taxon-name><tp:taxon-name-part taxon-name-part-type="genus">Gonioctena</tp:taxon-name-part> <tp:taxon-name-part taxon-name-part-type="species">nivosa</tp:taxon-name-part></tp:taxon-name></italic>. The name <tp:taxon-name><tp:taxon-name-part taxon-name-part-type="genus">Phytodecta</tp:taxon-name-part> <tp:taxon-name-part taxon-name-part-type="species">linnaeanus</tp:taxon-name-part> <tp:taxon-name-part taxon-name-part-type="subspecies">bergrothi</tp:taxon-name-part> <tp:taxon-name-part taxon-name-part-type="infraspecific-rank">var.</tp:taxon-name-part> <tp:taxon-name-part taxon-name-part-type="variety">simplex</tp:taxon-name-part></tp:taxon-name> published by <xref ref-type="bibr" rid="B31">Jacobson (1901</xref>b) is infrasubspecific. It is available from <xref ref-type="bibr" rid="B1">Achard (1924)</xref> who first used it for a variety of species, <tp:taxon-name><tp:taxon-name-part taxon-name-part-type="genus">Phytodecta</tp:taxon-name-part> <tp:taxon-name-part taxon-name-part-type="species">linnaeanus</tp:taxon-name-part> <tp:taxon-name-part taxon-name-part-type="infraspecific-rank">var.</tp:taxon-name-part> <tp:taxon-name-part taxon-name-part-type="variety">simplex</tp:taxon-name-part></tp:taxon-name> (<xref ref-type="bibr" rid="B30">ICZN 1999</xref>: Article 45.5.1). However, this name and its incorrectly proposed replacement name <tp:taxon-name><tp:taxon-name-part taxon-name-part-type="genus">Phytodecta</tp:taxon-name-part> <tp:taxon-name-part taxon-name-part-type="species">linnaeanus</tp:taxon-name-part> <tp:taxon-name-part taxon-name-part-type="infraspecific-rank">var.</tp:taxon-name-part> <tp:taxon-name-part taxon-name-part-type="variety">mutatus</tp:taxon-name-part></tp:taxon-name> are removed from synonymy with <italic><tp:taxon-name><tp:taxon-name-part taxon-name-part-type="genus">Gonioctena</tp:taxon-name-part> <tp:taxon-name-part taxon-name-part-type="species">linnaeana</tp:taxon-name-part></tp:taxon-name></italic> and are synonymized with <italic><tp:taxon-name><tp:taxon-name-part taxon-name-part-type="genus">Gonioctena</tp:taxon-name-part> <tp:taxon-name-part taxon-name-part-type="species">nivosa</tp:taxon-name-part></tp:taxon-name></italic> based on the original description. <tp:taxon-name><tp:taxon-name-part taxon-name-part-type="genus">Phytodecta</tp:taxon-name-part> <tp:taxon-name-part taxon-name-part-type="species">nivosa</tp:taxon-name-part> <tp:taxon-name-part taxon-name-part-type="infraspecific-rank">var.</tp:taxon-name-part> <tp:taxon-name-part taxon-name-part-type="variety">cedehensis</tp:taxon-name-part></tp:taxon-name> is for the Alpine specimen having black elytra with a large yellow marking at tip and is synonymized with <italic><tp:taxon-name><tp:taxon-name-part taxon-name-part-type="genus">Gonioctena</tp:taxon-name-part> <tp:taxon-name-part taxon-name-part-type="species">nivosa</tp:taxon-name-part></tp:taxon-name></italic>.</p><p>We also examined the types of <tp:taxon-name><tp:taxon-name-part taxon-name-part-type="genus">Phytodecta</tp:taxon-name-part> <tp:taxon-name-part taxon-name-part-type="species">nivosa</tp:taxon-name-part> <tp:taxon-name-part taxon-name-part-type="infraspecific-rank">var.</tp:taxon-name-part> <tp:taxon-name-part taxon-name-part-type="variety">bicolor</tp:taxon-name-part></tp:taxon-name> Heyden, 1883 and <tp:taxon-name><tp:taxon-name-part taxon-name-part-type="genus">Phytodecta</tp:taxon-name-part> <tp:taxon-name-part taxon-name-part-type="species">flavicornis</tp:taxon-name-part> <tp:taxon-name-part taxon-name-part-type="infraspecific-rank">var.</tp:taxon-name-part> <tp:taxon-name-part taxon-name-part-type="variety">limbatipennis</tp:taxon-name-part></tp:taxon-name> Achard, 1924 and found that they are conspecific with <italic><tp:taxon-name><tp:taxon-name-part taxon-name-part-type="genus">Gonioctena</tp:taxon-name-part> <tp:taxon-name-part taxon-name-part-type="species">flavicornis</tp:taxon-name-part></tp:taxon-name></italic> (Suffrian, 1851). Therefore, they are removed from synonymy with <italic><tp:taxon-name><tp:taxon-name-part taxon-name-part-type="genus">Gonioctena</tp:taxon-name-part> <tp:taxon-name-part taxon-name-part-type="species">nivosa</tp:taxon-name-part></tp:taxon-name></italic> and are synonymized with <italic><tp:taxon-name><tp:taxon-name-part taxon-name-part-type="genus">Gonioctena</tp:taxon-name-part> <tp:taxon-name-part taxon-name-part-type="species">flavicornis</tp:taxon-name-part></tp:taxon-name></italic>.</p><p>Several larvae were dissected from the female specimens collected in Norway and Transbaikalia, therefore this species is ovoviviparous (Fig. <xref ref-type="fig" rid="F12">67</xref>). The previous record of the occurrence of ovoviviparity by <xref ref-type="bibr" rid="B72">Notman (1921)</xref> is based on misidentified <italic><tp:taxon-name><tp:taxon-name-part taxon-name-part-type="genus">Gonioctena</tp:taxon-name-part> <tp:taxon-name-part taxon-name-part-type="species">notmani</tp:taxon-name-part></tp:taxon-name></italic> (Schaeffer, 1924).</p></tp:treatment-sec><tp:treatment-sec><!--Section generated to contain objects referenced in tp:taxon-treatment.--><fig id="F2" position="float" orientation="portrait"><label>Figures 7–12.</label><caption><p>Dorsal habitus and pronotum. <bold>7–8</bold> <italic><tp:taxon-name><tp:taxon-name-part taxon-name-part-type="genus">Gonioctena</tp:taxon-name-part> <tp:taxon-name-part taxon-name-part-type="species">nivosa</tp:taxon-name-part></tp:taxon-name></italic> <bold>9–10</bold> <italic><tp:taxon-name><tp:taxon-name-part taxon-name-part-type="genus">Gonioctena</tp:taxon-name-part> <tp:taxon-name-part taxon-name-part-type="species">norvegica</tp:taxon-name-part></tp:taxon-name></italic>, syntype <bold>11–12</bold> <italic><tp:taxon-name><tp:taxon-name-part taxon-name-part-type="genus">Gonioctena</tp:taxon-name-part> <tp:taxon-name-part taxon-name-part-type="species">springlovae</tp:taxon-name-part></tp:taxon-name></italic>. Scale bars = 1.0 mm.</p></caption><graphic xmlns:xlink="http://www.w3.org/1999/xlink" xlink:href="zookeys-596-087-g002.jpg" position="float" orientation="portrait" xlink:type="simple" id="oo_91716.jpg"/></fig><fig id="F12" position="float" orientation="portrait"><label>Figures 66–67.</label><caption><p>Ovoviviparous species. <bold>66</bold> Newly laid larvae of <italic><tp:taxon-name><tp:taxon-name-part taxon-name-part-type="genus">Gonioctena</tp:taxon-name-part> <tp:taxon-name-part taxon-name-part-type="species">gracilicornis</tp:taxon-name-part></tp:taxon-name></italic> <bold>67</bold> Larvae dissected from a female of <italic><tp:taxon-name><tp:taxon-name-part taxon-name-part-type="genus">Gonioctena</tp:taxon-name-part> <tp:taxon-name-part taxon-name-part-type="species">nivosa</tp:taxon-name-part></tp:taxon-name></italic>.</p></caption><graphic xmlns:xlink="http://www.w3.org/1999/xlink" xlink:href="zookeys-596-087-g012.jpg" position="float" orientation="portrait" xlink:type="simple" id="oo_91726.jpg"/></fig></tp:treatment-sec><ref-list><ref id="B89"><mixed-citation xmlns:xlink="http://www.w3.org/1999/xlink" xlink:type="simple">
          <person-group><name name-style="western"><surname>Suffrian</surname><given-names>E</given-names></name></person-group> (<year>1851</year>) <article-title>Zur Kenntniss der Europäischen Chrysomelen.</article-title> <source>Linnaea Entomologica</source> <volume>5</volume>: <fpage>1</fpage>–<lpage>280</lpage>.</mixed-citation></ref><ref id="B10"><mixed-citation xmlns:xlink="http://www.w3.org/1999/xlink" xlink:type="simple">
          <person-group><name name-style="western"><surname>Chevrolat</surname><given-names>LAA</given-names></name></person-group> (<year>1836</year>) <article-title><tp:taxon-name><tp:taxon-name-part taxon-name-part-type="family">Chrysomelidae</tp:taxon-name-part></tp:taxon-name> [Livraison 5].</article-title> In: <person-group><name name-style="western"><surname>Dejean</surname><given-names>PFMA</given-names></name></person-group> (<role>Ed.</role>) <source>Catalogue des coléoptères de la collection de le M. le Comte Dejean</source>. <edition>Deuxième édition, revue, corrigée et augmentée</edition>. <publisher-name>Méquignon-Marvis Père et Fils</publisher-name>, <publisher-loc>Paris</publisher-loc>, <fpage>361</fpage>–<lpage>443</lpage>.</mixed-citation></ref><ref id="B48"><mixed-citation xmlns:xlink="http://www.w3.org/1999/xlink" xlink:type="simple">
          <person-group><name name-style="western"><surname>Mannerheim</surname><given-names>CG</given-names></name></person-group> (<year>1852</year>) <article-title>Zweiter Nachtrag zur Kaefer-Fauna der nord-amerikanischen Laender des Russischen Reiches.</article-title> <source>Bulletin de la Société Impériale des Naturalistes de Moscou</source> <volume>25</volume>(<issue>2</issue>): <fpage>283</fpage>–<lpage>387</lpage>.</mixed-citation></ref><ref id="B45"><mixed-citation xmlns:xlink="http://www.w3.org/1999/xlink" xlink:type="simple">
          <person-group><name name-style="western"><surname>Letzner</surname><given-names>K</given-names></name></person-group> (<year>1864</year>) <article-title>Bericht über die Thätigkeit der entomologischen Section der Schlesischen Gesellschaft im Jahre.</article-title> <source>Jahresbericht der Schlesischen Gesellschaft für vaterländische Kultur</source> <volume>42</volume>: <fpage>141</fpage>–<lpage>146</lpage>.</mixed-citation></ref><ref id="B100"><mixed-citation xmlns:xlink="http://www.w3.org/1999/xlink" xlink:type="simple">
          <person-group><name name-style="western"><surname>Weise</surname><given-names>J</given-names></name></person-group> (<year>1884</year>) <chapter-title><tp:taxon-name><tp:taxon-name-part taxon-name-part-type="family">Chrysomelidae</tp:taxon-name-part></tp:taxon-name>. Lieferung 3.</chapter-title> In: <source>Naturgeschichte der Insekten Deutschlands. Erste Abteilung <tp:taxon-name><tp:taxon-name-part taxon-name-part-type="order">Coleoptera</tp:taxon-name-part></tp:taxon-name>. Sechster Band</source>. <publisher-name>Nicolaische Verlags-Buchhandlung</publisher-name>, <publisher-loc>Berlin</publisher-loc>, <fpage>369</fpage>–<lpage>568</lpage>.</mixed-citation></ref><ref id="B50"><mixed-citation xmlns:xlink="http://www.w3.org/1999/xlink" xlink:type="simple">
          <person-group><name name-style="western"><surname>Marseul</surname><given-names>S</given-names></name></person-group> (<year>1888</year>) <article-title>Monographie des chrysomélides de l’Ancien-Monde (Suite).</article-title> <source>L’Abeille, Journal d’Entomologie</source> <volume>25</volume> [1887–1888]: <fpage>1</fpage>–<lpage>96</lpage> [299–394].</mixed-citation></ref><ref id="B91"><mixed-citation xmlns:xlink="http://www.w3.org/1999/xlink" xlink:type="simple">
          <person-group><name name-style="western"><surname>Székessy</surname><given-names>W</given-names></name></person-group> (<year>1934</year>) <article-title>Ein neuer Fall von boreoalpiner Verbreitung bei Koleopteren. <italic><tp:taxon-name><tp:taxon-name-part taxon-name-part-type="genus">Phytodecta</tp:taxon-name-part> <tp:taxon-name-part taxon-name-part-type="species">nivosa</tp:taxon-name-part></tp:taxon-name></italic> Suffr. = <italic><tp:taxon-name><tp:taxon-name-part taxon-name-part-type="genus">Phytodecta</tp:taxon-name-part> <tp:taxon-name-part taxon-name-part-type="species">affinis</tp:taxon-name-part></tp:taxon-name></italic> Gyllh. (Chrysom.). Nebst einem Nachtrag zu Holdhaus’ Verzeichnis der boreoalpinen Tierformen.</article-title> <source>Koleopterologische Rundschau</source> <volume>20</volume>: <fpage>32</fpage>–<lpage>36</lpage>.</mixed-citation></ref><ref id="B52"><mixed-citation xmlns:xlink="http://www.w3.org/1999/xlink" xlink:type="simple">
          <person-group><name name-style="western"><surname>Medvedev</surname><given-names>LN</given-names></name></person-group> (<year>1968</year>) In: <person-group><name name-style="western"><surname>Ivliev</surname><given-names>LA</given-names></name><name name-style="western"><surname>Kononov</surname><given-names>DG</given-names></name><name name-style="western"><surname>Medvedev</surname><given-names>LN</given-names></name></person-group>, <source>Fauna of leaf beetles of Magadan Province and northern Khabarovsk Territory</source>. In: <person-group><name name-style="western"><surname>Kurentsov</surname><given-names>AI</given-names></name><name name-style="western"><surname>Konovalova</surname><given-names>ZA</given-names></name></person-group> (<role>Eds</role>) <source>Fauna and ecology of the insects of Far East</source>. <publisher-name>Akademiya Nauk SSSR, Sibirskoe otdelenie</publisher-name>, <publisher-loc>Vladivostok</publisher-loc>, <fpage>62</fpage>–<lpage>87</lpage>. <comment>[In Russian]</comment></mixed-citation></ref><ref id="B62"><mixed-citation xmlns:xlink="http://www.w3.org/1999/xlink" xlink:type="simple">
          <person-group><name name-style="western"><surname>Medvedev</surname><given-names>LN</given-names></name><name name-style="western"><surname>Voronova</surname><given-names>NV</given-names></name></person-group> (<year>1976</year>) <article-title>On the fauna of chrysomelid beetles (<tp:taxon-name><tp:taxon-name-part taxon-name-part-type="order">Coleoptera</tp:taxon-name-part></tp:taxon-name>, <tp:taxon-name><tp:taxon-name-part taxon-name-part-type="family">Chrysomelidae</tp:taxon-name-part></tp:taxon-name>) of Mongolia.</article-title> <source>Nasekomye Mongolii</source> <volume>4</volume>: <fpage>222</fpage>–<lpage>236</lpage>. <comment>[In Russian]</comment></mixed-citation></ref><ref id="B60"><mixed-citation xmlns:xlink="http://www.w3.org/1999/xlink" xlink:type="simple">
          <person-group><name name-style="western"><surname>Medvedev</surname><given-names>LN</given-names></name><name name-style="western"><surname>Korotyaev</surname><given-names>B</given-names></name></person-group> (<year>1980</year>) <article-title>Notes on leaf beetles (<tp:taxon-name><tp:taxon-name-part taxon-name-part-type="order">Coleoptera</tp:taxon-name-part></tp:taxon-name>, <tp:taxon-name><tp:taxon-name-part taxon-name-part-type="family">Chrysomelidae</tp:taxon-name-part></tp:taxon-name>) of Arctic Asia and Kamchatka.</article-title> In: <source>Entomological Investigations of North-East USSR</source>. <publisher-name>Far East Scientific Center</publisher-name>, <publisher-loc>Vladivostok</publisher-loc>, <fpage>77</fpage>–<lpage>95</lpage>. <comment>[In Russian]</comment></mixed-citation></ref><ref id="B61"><mixed-citation xmlns:xlink="http://www.w3.org/1999/xlink" xlink:type="simple">
          <person-group><name name-style="western"><surname>Medvedev</surname><given-names>LN</given-names></name><name name-style="western"><surname>Roginskaya</surname><given-names>EY</given-names></name></person-group> (<year>1988</year>) <source>Catalogue of the host plants of USSR leaf beetles.</source> <publisher-name>Academy of Sciences of the USSR, Institute of Evolutionary Morphology and Ecology of Animals</publisher-name>, <publisher-loc>Moscow</publisher-loc>, <size units="page">192 pp</size>. <comment>[In Russian]</comment></mixed-citation></ref><ref id="B22"><mixed-citation xmlns:xlink="http://www.w3.org/1999/xlink" xlink:type="simple">
          <person-group><name name-style="western"><surname>Dubeshko</surname><given-names>LN</given-names></name><name name-style="western"><surname>Medvedev</surname><given-names>LN</given-names></name></person-group> (<year>1989</year>) <source>Ecology of <tp:taxon-name><tp:taxon-name-part taxon-name-part-type="family">Chrysomelidae</tp:taxon-name-part></tp:taxon-name> from Siberia and Far East.</source> <publisher-name>Irkutsk University press</publisher-name>, <publisher-loc>Irkutsk</publisher-loc>, <size units="page">224 pp</size>. <comment>[In Russian]</comment></mixed-citation></ref><ref id="B87"><mixed-citation xmlns:xlink="http://www.w3.org/1999/xlink" xlink:type="simple">
          <person-group><name name-style="western"><surname>Steinhausen</surname><given-names>WR</given-names></name></person-group> (<year>1996</year>) <article-title>Status of west Palaearctic leaf beetle larvae research.</article-title> In: <person-group><name name-style="western"><surname>Jolivet</surname><given-names>PHA</given-names></name><name name-style="western"><surname>Cox</surname><given-names>ML</given-names></name></person-group> (<role>Eds</role>) <source><tp:taxon-name><tp:taxon-name-part taxon-name-part-type="family">Chrysomelidae</tp:taxon-name-part></tp:taxon-name> Biology. Vol. 3: General Studies</source>. <publisher-name>SPB Academic Publishing</publisher-name>, <publisher-loc>Amsterdam</publisher-loc>, <fpage>65</fpage>–<lpage>91</lpage>.</mixed-citation></ref><ref id="B25"><mixed-citation xmlns:xlink="http://www.w3.org/1999/xlink" xlink:type="simple">
          <person-group><name name-style="western"><surname>Gradl</surname><given-names>H</given-names></name></person-group> (<year>1882</year>) <article-title>Aus der Fauna des Egerlands. Zweite Folge.</article-title> <source>Entomologische Nachrichten</source> <volume>8</volume>: <fpage>323</fpage>–<lpage>332</lpage>.</mixed-citation></ref><ref id="B41"><mixed-citation xmlns:xlink="http://www.w3.org/1999/xlink" xlink:type="simple">
          <person-group><name name-style="western"><surname>Kraatz</surname><given-names>G</given-names></name></person-group> (<year>1879a</year>) <article-title>Über die Verwandten der <italic><tp:taxon-name><tp:taxon-name-part taxon-name-part-type="genus">Phytodecta</tp:taxon-name-part> <tp:taxon-name-part taxon-name-part-type="species">viminalis</tp:taxon-name-part></tp:taxon-name></italic> L.</article-title> <source>Zeitschrift für Entomologie (N. F.)</source> <volume>7</volume>: <fpage>45</fpage>–<lpage>56</lpage>.</mixed-citation></ref><ref id="B40"><mixed-citation xmlns:xlink="http://www.w3.org/1999/xlink" xlink:type="simple">
          <person-group><name name-style="western"><surname>Kittel</surname><given-names>G</given-names></name></person-group> (<year>1884</year>) <article-title>Systematische Uebersicht der Käfer, welche in Baiern und der nächsten Umgebung vorkommen. (Fortsetzung).</article-title> <source>Correspondenz-Blatt des naturwissenschaftlichen Vereines in Regensburg</source> <volume>38</volume>: <fpage>18</fpage>–<lpage>32</lpage>.</mixed-citation></ref><ref id="B102"><mixed-citation xmlns:xlink="http://www.w3.org/1999/xlink" xlink:type="simple">
          <person-group><name name-style="western"><surname>Weise</surname><given-names>J</given-names></name></person-group> (<year>1893</year>) <chapter-title><tp:taxon-name><tp:taxon-name-part taxon-name-part-type="family">Chrysomelidae</tp:taxon-name-part></tp:taxon-name>. Lieferung 6.</chapter-title> In: <source>Naturgeschichte der Insecten Deutschlands. Erste Abtheilung <tp:taxon-name><tp:taxon-name-part taxon-name-part-type="order">Coleoptera</tp:taxon-name-part></tp:taxon-name>. Sechster Band</source>. <publisher-name>Nicolaische Verlags-Buchhandlung</publisher-name>, <publisher-loc>Berlin</publisher-loc>, <fpage>961</fpage>–<lpage>1161</lpage>.</mixed-citation></ref><ref id="B103"><mixed-citation xmlns:xlink="http://www.w3.org/1999/xlink" xlink:type="simple">
          <person-group><name name-style="western"><surname>Weise</surname><given-names>J</given-names></name></person-group> (<year>1906</year>) <article-title><tp:taxon-name><tp:taxon-name-part taxon-name-part-type="family">Chrysomelidae</tp:taxon-name-part></tp:taxon-name>.</article-title> In: <person-group><name name-style="western"><surname>Heyden</surname><given-names>L von</given-names></name><name name-style="western"><surname>Reitter</surname><given-names>E</given-names></name><name name-style="western"><surname>Weise</surname><given-names>J</given-names></name></person-group> (<role>Eds</role>) <source>Catalogus Coleopterorum Europae, Caucasi et Armeniae Rossicae</source>. <publisher-name>Friedländer &amp; Sohn</publisher-name>, <publisher-loc>Berlin</publisher-loc>, <publisher-name>Edmund Reitter</publisher-name>, <publisher-loc>Paskau</publisher-loc>, <publisher-name>Revue d’Entomologie</publisher-name>, <publisher-loc>Caen</publisher-loc>, <fpage>533</fpage>–<lpage>585</lpage>.</mixed-citation></ref><ref id="B29"><mixed-citation xmlns:xlink="http://www.w3.org/1999/xlink" xlink:type="simple">
          <person-group><name name-style="western"><surname>Holdhaus</surname><given-names>K</given-names></name><name name-style="western"><surname>Lindroth</surname><given-names>CH</given-names></name></person-group> (<year>1939</year>) <article-title>Die europäischen Koleopteren mit boreoalpiner Verbreitung.</article-title> <source>Annalen des Naturhistorischen Museums in Wien</source> <volume>50</volume>: <fpage>123</fpage>–<lpage>293</lpage>.</mixed-citation></ref><ref id="B3"><mixed-citation xmlns:xlink="http://www.w3.org/1999/xlink" xlink:type="simple">
          <person-group><name name-style="western"><surname>Bechyně</surname><given-names>J</given-names></name></person-group> (<year>1948</year>) <article-title>Příspěvek k poznání rodu <italic><tp:taxon-name><tp:taxon-name-part taxon-name-part-type="genus">Phytodecta</tp:taxon-name-part></tp:taxon-name></italic> Kirby. Additamenta ad cognitionem specierum generis <italic><tp:taxon-name><tp:taxon-name-part taxon-name-part-type="genus">Phytodecta</tp:taxon-name-part></tp:taxon-name></italic> Kirby (Col. Phytoph. <tp:taxon-name><tp:taxon-name-part taxon-name-part-type="family">Chrysomelidae</tp:taxon-name-part></tp:taxon-name>).</article-title> <source>Sborník Národního Musea v Praze</source> <volume>3B</volume>(<issue>3</issue>) [1947]: <fpage>89</fpage>–<lpage>158</lpage>, 5 pls.</mixed-citation></ref><ref id="B51"><mixed-citation xmlns:xlink="http://www.w3.org/1999/xlink" xlink:type="simple">
          <person-group><name name-style="western"><surname>Medvedev</surname><given-names>LN</given-names></name></person-group> (<year>1963</year>) <article-title>On the fauna of <tp:taxon-name><tp:taxon-name-part taxon-name-part-type="family">Chrysomelidae</tp:taxon-name-part></tp:taxon-name> (<tp:taxon-name><tp:taxon-name-part taxon-name-part-type="order">Coleoptera</tp:taxon-name-part></tp:taxon-name>) from Kamchatka.</article-title> In: <source>Fauna of Kamchatka</source>. <publisher-name>Izdatelstvo Akademii nauk SSSR</publisher-name>, <publisher-loc>Moskva-Leningrad</publisher-loc>, <fpage>113</fpage>–<lpage>117</lpage>. <comment>[In Russian]</comment></mixed-citation></ref><ref id="B104"><mixed-citation xmlns:xlink="http://www.w3.org/1999/xlink" xlink:type="simple">
          <person-group><name name-style="western"><surname>Weise</surname><given-names>J</given-names></name></person-group> (<year>1916</year>) <chapter-title>Pars 68: <tp:taxon-name><tp:taxon-name-part taxon-name-part-type="family">Chrysomelidae</tp:taxon-name-part></tp:taxon-name>: 12. <tp:taxon-name><tp:taxon-name-part taxon-name-part-type="subfamily">Chrysomelinae</tp:taxon-name-part></tp:taxon-name>.</chapter-title> In: <person-group><name name-style="western"><surname>Schenkling</surname><given-names>S</given-names></name></person-group> (<role>Ed.</role>) <source>Coleopterorum Catalogus</source>. <publisher-name>W. Junk</publisher-name>, <publisher-loc>Berlin</publisher-loc>, <size units="page">255 pp</size>.</mixed-citation></ref><ref id="B107"><mixed-citation xmlns:xlink="http://www.w3.org/1999/xlink" xlink:type="simple">
          <person-group><name name-style="western"><surname>Winkler</surname><given-names>A</given-names></name></person-group> (<year>1930</year>) <source>Catalogus Coleopterorum regionis palaearcticae. Pars 11</source>. <publisher-name>Albert Winkler</publisher-name>, <publisher-loc>Wien</publisher-loc>, <fpage>1265</fpage>–<lpage>1392</lpage>.</mixed-citation></ref><ref id="B8"><mixed-citation xmlns:xlink="http://www.w3.org/1999/xlink" xlink:type="simple">
          <person-group><name name-style="western"><surname>Chen</surname><given-names>SH</given-names></name></person-group> (<year>1935</year>) <article-title>Classfication of Asiatic <italic><tp:taxon-name><tp:taxon-name-part taxon-name-part-type="genus">Phytodecta</tp:taxon-name-part></tp:taxon-name></italic> (Col. <tp:taxon-name><tp:taxon-name-part taxon-name-part-type="subfamily">Chrysomelinae</tp:taxon-name-part></tp:taxon-name>).</article-title> <source>The Chinese Journal of Zoology</source> <volume>1</volume>: <fpage>125</fpage>–<lpage>133</lpage>.</mixed-citation></ref><ref id="B70"><mixed-citation xmlns:xlink="http://www.w3.org/1999/xlink" xlink:type="simple">
          <person-group><name name-style="western"><surname>Mohr</surname><given-names>KH</given-names></name></person-group> (<year>1966</year>) <article-title>88. Familie: <tp:taxon-name><tp:taxon-name-part taxon-name-part-type="family">Chrysomelidae</tp:taxon-name-part></tp:taxon-name>.</article-title> In: <person-group><name name-style="western"><surname>Freude</surname><given-names>H</given-names></name><name name-style="western"><surname>Harde</surname><given-names>KW</given-names></name><name name-style="western"><surname>Lohse</surname><given-names>GA</given-names></name></person-group> (<role>Eds</role>) <source>Die Käfer Mitteleuropas. Band 9. <tp:taxon-name><tp:taxon-name-part taxon-name-part-type="family">Cerambycidae</tp:taxon-name-part></tp:taxon-name>, <tp:taxon-name><tp:taxon-name-part taxon-name-part-type="family">Chrysomelidae</tp:taxon-name-part></tp:taxon-name></source>. <publisher-name>Goecke &amp; Evers</publisher-name>, <publisher-loc>Krefeld</publisher-loc>, <fpage>95</fpage>–<lpage>280</lpage>.</mixed-citation></ref><ref id="B63"><mixed-citation xmlns:xlink="http://www.w3.org/1999/xlink" xlink:type="simple">
          <person-group><name name-style="western"><surname>Medvedev</surname><given-names>LN</given-names></name><name name-style="western"><surname>Zaytsev</surname><given-names>YM</given-names></name></person-group> (<year>1978</year>) <source>Larvae of leaf beetles of Siberia and the Far East.</source> <publisher-name>Nauka</publisher-name>, <publisher-loc>Moscow</publisher-loc>, <size units="page">182 pp</size>. <comment>[In Russian]</comment></mixed-citation></ref><ref id="B54"><mixed-citation xmlns:xlink="http://www.w3.org/1999/xlink" xlink:type="simple">
          <person-group><name name-style="western"><surname>Medvedev</surname><given-names>LN</given-names></name></person-group> (<year>1982</year>) <source>The leaf beetles of the Mongolian People’s Republic, Identification book</source>, <publisher-loc>Moscow</publisher-loc>, <size units="page">303 pp</size>. <comment>[In Russian]</comment></mixed-citation></ref><ref id="B55"><mixed-citation xmlns:xlink="http://www.w3.org/1999/xlink" xlink:type="simple">
          <person-group><name name-style="western"><surname>Medvedev</surname><given-names>LN</given-names></name></person-group> (<year>1992</year>) <article-title>Family <tp:taxon-name><tp:taxon-name-part taxon-name-part-type="family">Chrysomelidae</tp:taxon-name-part></tp:taxon-name>.</article-title> In: <person-group><name name-style="western"><surname>Ler</surname><given-names>PA</given-names></name></person-group> (<role>Ed.</role>) <source>Opredelitel’ Nasekomykh Dal’nego Vostoka SSSR Tom 3 - Zheskokrylye, ili zhuki Chast 2</source>. <publisher-name>Nauka</publisher-name>, <publisher-loc>St. Petersburg</publisher-loc>, <fpage>533</fpage>–<lpage>602</lpage>. <comment>[In Russian]</comment></mixed-citation></ref><ref id="B59"><mixed-citation xmlns:xlink="http://www.w3.org/1999/xlink" xlink:type="simple">
          <person-group><name name-style="western"><surname>Medvedev</surname><given-names>LN</given-names></name><name name-style="western"><surname>Dubeshko</surname><given-names>LN</given-names></name></person-group> (<year>1992</year>) <source>Identification key of leaf-beetles of Siberia.</source> <publisher-name>Izdatelstvo Irkutskogo Universiteta</publisher-name>, <publisher-loc>Irkutsk</publisher-loc>, <size units="page">220 pp</size>. <comment>[In Russian]</comment></mixed-citation></ref><ref id="B65"><mixed-citation xmlns:xlink="http://www.w3.org/1999/xlink" xlink:type="simple">
          <person-group><name name-style="western"><surname>Medvedev</surname><given-names>VL</given-names></name></person-group> (<year>1999</year>) <article-title>New Oriental forms of the genus <italic><tp:taxon-name><tp:taxon-name-part taxon-name-part-type="genus">Gonioctena</tp:taxon-name-part></tp:taxon-name></italic> Chevrolat (<tp:taxon-name><tp:taxon-name-part taxon-name-part-type="order">Coleoptera</tp:taxon-name-part></tp:taxon-name>: <tp:taxon-name><tp:taxon-name-part taxon-name-part-type="family">Chrysomelidae</tp:taxon-name-part></tp:taxon-name>: <tp:taxon-name><tp:taxon-name-part taxon-name-part-type="subfamily">Chrysomelinae</tp:taxon-name-part></tp:taxon-name>).</article-title> <source>Serangga</source> <volume>4</volume>: <fpage>11</fpage>–<lpage>16</lpage>.</mixed-citation></ref><ref id="B56"><mixed-citation xmlns:xlink="http://www.w3.org/1999/xlink" xlink:type="simple">
          <person-group><name name-style="western"><surname>Medvedev</surname><given-names>LN</given-names></name></person-group> (<year>2006a</year>) <article-title>Contribution to the fauna of leaf-beetles (<tp:taxon-name><tp:taxon-name-part taxon-name-part-type="order">Coleoptera</tp:taxon-name-part></tp:taxon-name>, <tp:taxon-name><tp:taxon-name-part taxon-name-part-type="family">Chrysomelidae</tp:taxon-name-part></tp:taxon-name>) of Amur Oblast’.</article-title> <source>Euroasian Entomological Journal</source> <volume>5</volume>: <fpage>137</fpage>–<lpage>143</lpage>. [In Russian]</mixed-citation></ref><ref id="B111"><mixed-citation xmlns:xlink="http://www.w3.org/1999/xlink" xlink:type="simple">
          <person-group><name name-style="western"><surname>Zaytsev</surname><given-names>YM</given-names></name><name name-style="western"><surname>Medvedev</surname><given-names>LN</given-names></name></person-group> (<year>2009</year>) <source>Leaf beetle larvae of Russia.</source> <publisher-name>KMK Scientific Press</publisher-name>, <publisher-loc>Moscow</publisher-loc>, <size units="page">246 pp</size>. [In Russian]</mixed-citation></ref><ref id="B105"><mixed-citation xmlns:xlink="http://www.w3.org/1999/xlink" xlink:type="simple">
          <person-group><name name-style="western"><surname>Wilcox</surname><given-names>JA</given-names></name></person-group> (<year>1972</year>) <article-title>A review of the North American Chrysomeline leaf beetles (<tp:taxon-name><tp:taxon-name-part taxon-name-part-type="order">Coleoptera</tp:taxon-name-part></tp:taxon-name>: <tp:taxon-name><tp:taxon-name-part taxon-name-part-type="family">Chrysomelidae</tp:taxon-name-part></tp:taxon-name>).</article-title> <source>New York State Museum Science Service Bulletin</source> <volume>421</volume>: <fpage>1</fpage>–<lpage>37</lpage> + 162 figs.</mixed-citation></ref><ref id="B18"><mixed-citation xmlns:xlink="http://www.w3.org/1999/xlink" xlink:type="simple">
          <person-group><name name-style="western"><surname>Clark</surname><given-names>SM</given-names></name><name name-style="western"><surname>LeDoux</surname><given-names>DG</given-names></name><name name-style="western"><surname>Seeno</surname><given-names>TN</given-names></name><name name-style="western"><surname>Riley</surname><given-names>EG</given-names></name><name name-style="western"><surname>Gilbert</surname><given-names>AJ</given-names></name><name name-style="western"><surname>Sullivan</surname><given-names>JM</given-names></name></person-group> (<year>2004</year>) <source>Host plants of leaf beetle species occurring in the United States and Canada.</source> <publisher-name>The Coleopterists Society</publisher-name>, <publisher-loc>Special Publication No. 2</publisher-loc>, <size units="page">476 pp</size>.</mixed-citation></ref><ref id="B101"><mixed-citation xmlns:xlink="http://www.w3.org/1999/xlink" xlink:type="simple">
          <person-group><name name-style="western"><surname>Weise</surname><given-names>J</given-names></name></person-group> (<year>1891</year>) <article-title>Ueber Varietäten von <italic><tp:taxon-name><tp:taxon-name-part taxon-name-part-type="genus">Phytodecta</tp:taxon-name-part></tp:taxon-name></italic>.</article-title> <source>Deutsche Entomologische Zeitschrift</source> <volume>35</volume>: <lpage>160</lpage>.</mixed-citation></ref><ref id="B38"><mixed-citation xmlns:xlink="http://www.w3.org/1999/xlink" xlink:type="simple">
          <person-group><name name-style="western"><surname>Kippenberg</surname><given-names>H</given-names></name></person-group> (<year>1994</year>) <article-title>Familie: <tp:taxon-name><tp:taxon-name-part taxon-name-part-type="family">Chrysomelidae</tp:taxon-name-part></tp:taxon-name>.</article-title> In: <person-group><name name-style="western"><surname>Lohse</surname><given-names>GA</given-names></name><name name-style="western"><surname>Lucht</surname><given-names>WH</given-names></name></person-group> (<role>Eds</role>) <source>Die Käfer Mitteleuropas. Band 14. Supplementband mit Katalogteil</source>. <publisher-name>Goecke &amp; Evers</publisher-name>, <publisher-loc>Krefeld</publisher-loc>, <fpage>17</fpage>–<lpage>92</lpage>, <lpage>142</lpage>.</mixed-citation></ref><ref id="B1"><mixed-citation xmlns:xlink="http://www.w3.org/1999/xlink" xlink:type="simple">
          <person-group><name name-style="western"><surname>Achard</surname><given-names>J</given-names></name></person-group> (<year>1924</year>) <article-title>Les <italic><tp:taxon-name><tp:taxon-name-part taxon-name-part-type="genus">Phytodecta</tp:taxon-name-part></tp:taxon-name></italic> et leurs variations. Espèces et variétés nouvelles. Rectifications synonymiques.</article-title> <source>Časopis Československé Společnosti Entomologické</source> <volume>21</volume>: <fpage>31</fpage>–<lpage>37</lpage>.</mixed-citation></ref><ref id="B75"><mixed-citation xmlns:xlink="http://www.w3.org/1999/xlink" xlink:type="simple">
          <person-group><name name-style="western"><surname>Reitter</surname><given-names>E</given-names></name></person-group> (<year>1913</year>) <source>Fauna Germanica. Die Käfer des Deutschen Reiches. Nach der analytischen Methode bearbeitet. IV. Band. [1912]</source>. <publisher-name>K. G. Lutz’ Verlag</publisher-name>, <publisher-loc>Stuttgart</publisher-loc>, <size units="page">236 pp</size>., pls. 129–152.</mixed-citation></ref><ref id="B7"><mixed-citation xmlns:xlink="http://www.w3.org/1999/xlink" xlink:type="simple">
          <person-group><name name-style="western"><surname>Cantonnet</surname><given-names>F</given-names></name></person-group> (<year>1968</year>) <article-title>Révision des espèces françaises du genre <italic><tp:taxon-name><tp:taxon-name-part taxon-name-part-type="genus">Phytodecta</tp:taxon-name-part></tp:taxon-name></italic> et description d’une espèce nouvelle (Col. <tp:taxon-name><tp:taxon-name-part taxon-name-part-type="family">Chrysomelidae</tp:taxon-name-part></tp:taxon-name>).</article-title> <source>L’Entomologiste</source> <volume>24</volume>: <fpage>38</fpage>–<lpage>49</lpage>.</mixed-citation></ref><ref id="B21"><mixed-citation xmlns:xlink="http://www.w3.org/1999/xlink" xlink:type="simple">
          <person-group><name name-style="western"><surname>Daccordi</surname><given-names>M</given-names></name><name name-style="western"><surname>Lavarini</surname><given-names>N</given-names></name><name name-style="western"><surname>Ruffo</surname><given-names>S</given-names></name></person-group> (<year>1991</year>) <article-title>Considerazioni faunistiche e biogeografiche sulle <italic><tp:taxon-name><tp:taxon-name-part taxon-name-part-type="genus">Gonioctena</tp:taxon-name-part></tp:taxon-name></italic> italiane (<tp:taxon-name><tp:taxon-name-part taxon-name-part-type="order">Coleoptera</tp:taxon-name-part></tp:taxon-name>: <tp:taxon-name><tp:taxon-name-part taxon-name-part-type="family">Chrysomelidae</tp:taxon-name-part></tp:taxon-name>).</article-title> <source>Atti XVI Congresso Nazionale Italiano di Entomologia. Bari - Martina Franca (Ta)</source>: <fpage>93</fpage>–<lpage>101</lpage>.</mixed-citation></ref><ref id="B86"><mixed-citation xmlns:xlink="http://www.w3.org/1999/xlink" xlink:type="simple">
          <person-group><name name-style="western"><surname>Steinhausen</surname><given-names>WR</given-names></name></person-group> (<year>1994</year>) <article-title>Familie <tp:taxon-name><tp:taxon-name-part taxon-name-part-type="family">Chrysomelidae</tp:taxon-name-part></tp:taxon-name>.</article-title> In: <person-group><name name-style="western"><surname>Klausnitzer</surname><given-names>B</given-names></name></person-group> (<role>Ed.</role>) <source>Die Larven der Käfer Mitteleuropas</source>, <volume>2 Band</volume>. <publisher-name>Goecke &amp; Evers</publisher-name>, <publisher-loc>Krefeld</publisher-loc>, <fpage>231</fpage>–<lpage>314</lpage>.</mixed-citation></ref><ref id="B97"><mixed-citation xmlns:xlink="http://www.w3.org/1999/xlink" xlink:type="simple">
          <person-group><name name-style="western"><surname>Warchałowski</surname><given-names>A</given-names></name></person-group> (<year>1994</year>) <source><tp:taxon-name><tp:taxon-name-part taxon-name-part-type="family">Chrysomelidae</tp:taxon-name-part></tp:taxon-name>. Stonkowate (<tp:taxon-name><tp:taxon-name-part taxon-name-part-type="class">Insecta</tp:taxon-name-part></tp:taxon-name>: <tp:taxon-name><tp:taxon-name-part taxon-name-part-type="order">Coleoptera</tp:taxon-name-part></tp:taxon-name>). Część IV (podplemiona: <tp:taxon-name><tp:taxon-name-part taxon-name-part-type="subtribe">Chrysomelina</tp:taxon-name-part></tp:taxon-name>, <tp:taxon-name><tp:taxon-name-part taxon-name-part-type="subtribe">Gonioctenina</tp:taxon-name-part></tp:taxon-name>, Phratorina i <tp:taxon-name><tp:taxon-name-part taxon-name-part-type="subtribe">Entomoscelina</tp:taxon-name-part></tp:taxon-name> oraz podrodzina <tp:taxon-name><tp:taxon-name-part taxon-name-part-type="subfamily">Galerucinae</tp:taxon-name-part></tp:taxon-name>. Fauna Polski, tom 16.</source> <publisher-name>Muzeum i Instytut ZoologiiPAN</publisher-name>, <publisher-loc>Warszawa</publisher-loc>, <size units="page">302 pp</size>. <comment>[In Polish]</comment></mixed-citation></ref><ref id="B98"><mixed-citation xmlns:xlink="http://www.w3.org/1999/xlink" xlink:type="simple">
          <person-group><name name-style="western"><surname>Warchałowski</surname><given-names>A</given-names></name></person-group> (<year>2003</year>) <source><tp:taxon-name><tp:taxon-name-part taxon-name-part-type="family">Chrysomelidae</tp:taxon-name-part></tp:taxon-name>. The leaf-beetles of Europe and the Mediterranean area.</source> <publisher-name>Natura Optima Dux Foundation</publisher-name>, <publisher-loc>Warszawa</publisher-loc>, <size units="page">600 pp</size>.</mixed-citation></ref><ref id="B106"><mixed-citation xmlns:xlink="http://www.w3.org/1999/xlink" xlink:type="simple">
          <person-group><name name-style="western"><surname>Winkelman</surname><given-names>J</given-names></name><name name-style="western"><surname>Debreuil</surname><given-names>M</given-names></name></person-group> (<year>2008</year>) <article-title>Les <tp:taxon-name><tp:taxon-name-part taxon-name-part-type="subfamily">Chrysomelinae</tp:taxon-name-part></tp:taxon-name> de France (<tp:taxon-name><tp:taxon-name-part taxon-name-part-type="order">Coleoptera</tp:taxon-name-part></tp:taxon-name>, <tp:taxon-name><tp:taxon-name-part taxon-name-part-type="family">Chrysomelidae</tp:taxon-name-part></tp:taxon-name>).</article-title> <source>Supplément Rutilans</source>, <size units="page">188 pp</size>.</mixed-citation></ref><ref id="B39"><mixed-citation xmlns:xlink="http://www.w3.org/1999/xlink" xlink:type="simple">
          <person-group><name name-style="western"><surname>Kippenberg</surname><given-names>H</given-names></name></person-group> (<year>2010</year>) <article-title>New acts and comments, <tp:taxon-name><tp:taxon-name-part taxon-name-part-type="family">Chrysomelidae</tp:taxon-name-part></tp:taxon-name>: <tp:taxon-name><tp:taxon-name-part taxon-name-part-type="subfamily">Chrysomelinae</tp:taxon-name-part></tp:taxon-name>.</article-title> In: <person-group><name name-style="western"><surname>Löbl</surname><given-names>I</given-names></name><name name-style="western"><surname>Smetana</surname><given-names>A</given-names></name></person-group> (<role>Eds</role>) <source>Catalogue of Palaearctic <tp:taxon-name><tp:taxon-name-part taxon-name-part-type="order">Coleoptera</tp:taxon-name-part></tp:taxon-name>, Volume 6, <tp:taxon-name><tp:taxon-name-part taxon-name-part-type="superfamily">Chrysomeloidea</tp:taxon-name-part></tp:taxon-name></source>. <publisher-name>Apollo Books</publisher-name>, <publisher-loc>Stenstrup</publisher-loc>, <fpage>67</fpage>–<lpage>73</lpage>, <fpage>390</fpage>–<lpage>443</lpage>.</mixed-citation></ref><ref id="B99"><mixed-citation xmlns:xlink="http://www.w3.org/1999/xlink" xlink:type="simple">
          <person-group><name name-style="western"><surname>Warchałowski</surname><given-names>A</given-names></name></person-group> (<year>2010</year>) <source>The Palaearctic <tp:taxon-name><tp:taxon-name-part taxon-name-part-type="family">Chrysomelidae</tp:taxon-name-part></tp:taxon-name>. Identification keys. Volume 1.</source> <publisher-name>Natura Optima Dux Foundation</publisher-name>, <publisher-loc>Warszawa</publisher-loc>, <size units="page">629 pp</size>.</mixed-citation></ref><ref id="B20"><mixed-citation xmlns:xlink="http://www.w3.org/1999/xlink" xlink:type="simple">
          <person-group><name name-style="western"><surname>Crotch</surname><given-names>GR</given-names></name></person-group> (<year>1873</year>) <article-title>Materials for the study of the <tp:taxon-name><tp:taxon-name-part taxon-name-part-type="clade">Phytophaga</tp:taxon-name-part></tp:taxon-name> of the United States.</article-title> <source>Proceedings of the Academy of Natural Sciences of Philadelphia</source> <volume>25</volume>: <fpage>19</fpage>–<lpage>83</lpage>.</mixed-citation></ref><ref id="B6"><mixed-citation xmlns:xlink="http://www.w3.org/1999/xlink" xlink:type="simple">
          <person-group><name name-style="western"><surname>Brown</surname><given-names>WJ</given-names></name></person-group> (<year>1952</year>) <article-title>Some species of <tp:taxon-name><tp:taxon-name-part taxon-name-part-type="clade">Phytophaga</tp:taxon-name-part></tp:taxon-name> (<tp:taxon-name><tp:taxon-name-part taxon-name-part-type="order">Coleoptera</tp:taxon-name-part></tp:taxon-name>).</article-title> <source>The Canadian Entomologist</source> <volume>84</volume>: <fpage>335</fpage>–<lpage>342</lpage>. doi: <ext-link xlink:type="simple" ext-link-type="doi" xlink:href="10.4039/ent84335-11">10.4039/ent84335-11</ext-link></mixed-citation></ref><ref id="B81"><mixed-citation xmlns:xlink="http://www.w3.org/1999/xlink" xlink:type="simple">
          <person-group><name name-style="western"><surname>Silfverberg</surname><given-names>H</given-names></name></person-group> (<year>1992</year>) <source>Enumeratio Coleopterorum Fennoscandiae, Daniae et Baltiae.</source> <publisher-name>Helsingin Hyönteisvaihtoyhdistys</publisher-name>, <publisher-loc>Helsinki</publisher-loc>, <size units="page">94 pp</size>.</mixed-citation></ref><ref id="B82"><mixed-citation xmlns:xlink="http://www.w3.org/1999/xlink" xlink:type="simple">
          <person-group><name name-style="western"><surname>Silfverberg</surname><given-names>H</given-names></name></person-group> (<year>1994a</year>) <article-title><tp:taxon-name><tp:taxon-name-part taxon-name-part-type="family">Chrysomelidae</tp:taxon-name-part></tp:taxon-name> in the Arctic.</article-title> In: <person-group><name name-style="western"><surname>Jolivet</surname><given-names>PH</given-names></name><name name-style="western"><surname>Cox</surname><given-names>ML</given-names></name><name name-style="western"><surname>Petitpierre</surname><given-names>E</given-names></name></person-group> (<role>Eds</role>) <source>Novel Aspects of the Biology of <tp:taxon-name><tp:taxon-name-part taxon-name-part-type="family">Chrysomelidae</tp:taxon-name-part></tp:taxon-name></source>. <publisher-name>Kluwer Academic Publishers</publisher-name>, <publisher-loc>Dordrecht</publisher-loc>, <fpage>503</fpage>–<lpage>510</lpage>. doi: <ext-link xlink:type="simple" ext-link-type="doi" xlink:href="10.1007/978-94-011-1781-4_37">10.1007/978-94-011-1781-4_37</ext-link></mixed-citation></ref><ref id="B83"><mixed-citation xmlns:xlink="http://www.w3.org/1999/xlink" xlink:type="simple">
          <person-group><name name-style="western"><surname>Silfverberg</surname><given-names>H</given-names></name></person-group> (<year>1994b</year>) <article-title>Colour variation in Finnish <tp:taxon-name><tp:taxon-name-part taxon-name-part-type="family">Chrysomelidae</tp:taxon-name-part></tp:taxon-name> (<tp:taxon-name><tp:taxon-name-part taxon-name-part-type="order">Coleoptera</tp:taxon-name-part></tp:taxon-name>). 2. The genus <italic><tp:taxon-name><tp:taxon-name-part taxon-name-part-type="genus">Gonioctena</tp:taxon-name-part></tp:taxon-name></italic>.</article-title> In: <person-group><name name-style="western"><surname>Furth</surname><given-names>DG</given-names></name></person-group> (<role>Ed.</role>) <source>Proceedings of the third International Symposium on the <tp:taxon-name><tp:taxon-name-part taxon-name-part-type="family">Chrysomelidae</tp:taxon-name-part></tp:taxon-name>, Beijing 1992</source>. <publisher-name>Backhuys</publisher-name>, <publisher-loc>Leiden</publisher-loc>, <fpage>31</fpage>–<lpage>37</lpage>.</mixed-citation></ref><ref id="B69"><mixed-citation xmlns:xlink="http://www.w3.org/1999/xlink" xlink:type="simple">
          <person-group><name name-style="western"><surname>Mikhailov</surname><given-names>YE</given-names></name><name name-style="western"><surname>Hayashi</surname><given-names>M</given-names></name></person-group> (<year>2000</year>) <article-title><tp:taxon-name><tp:taxon-name-part taxon-name-part-type="family">Chrysomelidae</tp:taxon-name-part></tp:taxon-name> of Sakhalin I.</article-title> <source>Entomological Review of Japan</source> <volume>55</volume>: <fpage>71</fpage>–<lpage>83</lpage>.</mixed-citation></ref><ref id="B68"><mixed-citation xmlns:xlink="http://www.w3.org/1999/xlink" xlink:type="simple">
          <person-group><name name-style="western"><surname>Mikhailov</surname><given-names>YE</given-names></name></person-group> (<year>2001</year>) <article-title>Significance of colour polymorphism in mountain populations of abundant leaf beetles (<tp:taxon-name><tp:taxon-name-part taxon-name-part-type="order">Coleoptera</tp:taxon-name-part></tp:taxon-name>, <tp:taxon-name><tp:taxon-name-part taxon-name-part-type="family">Chrysomelidae</tp:taxon-name-part></tp:taxon-name>).</article-title> <source>Pirineos</source> <volume>156</volume>: <fpage>57</fpage>–<lpage>68</lpage>. doi: <ext-link xlink:type="simple" ext-link-type="doi" xlink:href="10.3989/pirineos.2001.v156.80">10.3989/pirineos.2001.v156.80</ext-link></mixed-citation></ref><ref id="B84"><mixed-citation xmlns:xlink="http://www.w3.org/1999/xlink" xlink:type="simple">
          <person-group><name name-style="western"><surname>Silfverberg</surname><given-names>H</given-names></name></person-group> (<year>2004</year>) <article-title>Enumeratio nova Coleopterorum Fennoscandiae, Daniae et Baltiae.</article-title> <source>Sahlbergia</source> <volume>9</volume>: <fpage>1</fpage>–<lpage>111</lpage>.</mixed-citation></ref><ref id="B90"><mixed-citation xmlns:xlink="http://www.w3.org/1999/xlink" xlink:type="simple">
          <person-group><name name-style="western"><surname>Suffrian</surname><given-names>E</given-names></name></person-group> (<year>1858</year>) <article-title>Uebersicht der in den Verein. Staaten von Nord-Amerika einheimischen Chrysomelen.</article-title> <source>Entomologische Zeitung (Stettin)</source> <volume>19</volume>: <fpage>381</fpage>–<lpage>400</lpage>.</mixed-citation></ref><ref id="B85"><mixed-citation xmlns:xlink="http://www.w3.org/1999/xlink" xlink:type="simple">
          <person-group><name name-style="western"><surname>Stål</surname><given-names>C</given-names></name></person-group> (<year>1865</year>) <article-title>Monographie des Chrysomélides de l’Amérique. III</article-title>. <source>Nova Acta Societatis Scientiarum upsaliensis</source> (<volume-series>3</volume-series>) <volume>4</volume>: <fpage>177</fpage>–<lpage>365</lpage>.</mixed-citation></ref><ref id="B79"><mixed-citation xmlns:xlink="http://www.w3.org/1999/xlink" xlink:type="simple">
          <person-group><name name-style="western"><surname>Schaeffer</surname><given-names>C</given-names></name></person-group> (<year>1924</year>) <article-title>On a few new and old <tp:taxon-name><tp:taxon-name-part taxon-name-part-type="family">Chrysomelidae</tp:taxon-name-part></tp:taxon-name>.</article-title> <source>Journal of the New York Entomological Society</source> <volume>32</volume>: <fpage>138</fpage>–<lpage>145</lpage>.</mixed-citation></ref><ref id="B5"><mixed-citation xmlns:xlink="http://www.w3.org/1999/xlink" xlink:type="simple">
          <person-group><name name-style="western"><surname>Brown</surname><given-names>WJ</given-names></name></person-group> (<year>1942</year>) <article-title>The American species of <italic><tp:taxon-name><tp:taxon-name-part taxon-name-part-type="genus">Phytodecta</tp:taxon-name-part></tp:taxon-name></italic> Kby. (<tp:taxon-name><tp:taxon-name-part taxon-name-part-type="order">Coleoptera</tp:taxon-name-part></tp:taxon-name>, <tp:taxon-name><tp:taxon-name-part taxon-name-part-type="family">Chrysomelidae</tp:taxon-name-part></tp:taxon-name>).</article-title> <source>The Canadian Entomologist</source> <volume>74</volume>: <fpage>99</fpage>–<lpage>105</lpage>. doi: <ext-link xlink:type="simple" ext-link-type="doi" xlink:href="10.4039/ent7499-6">10.4039/ent7499-6</ext-link></mixed-citation></ref><ref id="B76"><mixed-citation xmlns:xlink="http://www.w3.org/1999/xlink" xlink:type="simple">
          <person-group><name name-style="western"><surname>Riley</surname><given-names>EG</given-names></name><name name-style="western"><surname>Clark</surname><given-names>SM</given-names></name><name name-style="western"><surname>Seeno</surname><given-names>TN</given-names></name></person-group> (<year>2003</year>) <source>Catalog of the leaf beetles of America north of Mexico (<tp:taxon-name><tp:taxon-name-part taxon-name-part-type="order">Coleoptera</tp:taxon-name-part></tp:taxon-name>: <tp:taxon-name><tp:taxon-name-part taxon-name-part-type="family">Megalopodidae</tp:taxon-name-part></tp:taxon-name>, <tp:taxon-name><tp:taxon-name-part taxon-name-part-type="family">Orsodacnidae</tp:taxon-name-part></tp:taxon-name> and <tp:taxon-name><tp:taxon-name-part taxon-name-part-type="family">Chrysomelidae</tp:taxon-name-part></tp:taxon-name>, excluding <tp:taxon-name><tp:taxon-name-part taxon-name-part-type="subfamily">Bruchinae</tp:taxon-name-part></tp:taxon-name>).</source> <publisher-name>Coleopterists Society</publisher-name>, Special <issue>Publication no. 1</issue>, <size units="page">290 pp</size>.</mixed-citation></ref><ref id="B4"><mixed-citation xmlns:xlink="http://www.w3.org/1999/xlink" xlink:type="simple">
          <person-group><name name-style="western"><surname>Bieńkowski</surname><given-names>AO</given-names></name></person-group> (<year>2004</year>) <source>Leaf-beetles (<tp:taxon-name><tp:taxon-name-part taxon-name-part-type="order">Coleoptera</tp:taxon-name-part></tp:taxon-name>: <tp:taxon-name><tp:taxon-name-part taxon-name-part-type="family">Chrysomelidae</tp:taxon-name-part></tp:taxon-name>) of Eastern Europe. New key to subfamilies, genera, and species.</source> <publisher-name>Mikon-print</publisher-name>, <publisher-loc>Moscow</publisher-loc>, <size units="page">278 pp</size>.</mixed-citation></ref><ref id="B108"><mixed-citation xmlns:xlink="http://www.w3.org/1999/xlink" xlink:type="simple">
          <person-group><name name-style="western"><surname>Yang</surname><given-names>XK</given-names></name><name name-style="western"><surname>Ge</surname><given-names>SQ</given-names></name><name name-style="western"><surname>Wang</surname><given-names>SY</given-names></name><name name-style="western"><surname>Li</surname><given-names>WZ</given-names></name><name name-style="western"><surname>Cui</surname><given-names>JZ</given-names></name></person-group> (<year>2014</year>) <source>Fauna Sinica, <tp:taxon-name><tp:taxon-name-part taxon-name-part-type="class">Insecta</tp:taxon-name-part></tp:taxon-name> Vol. 61. <tp:taxon-name><tp:taxon-name-part taxon-name-part-type="order">Coleoptera</tp:taxon-name-part></tp:taxon-name><tp:taxon-name><tp:taxon-name-part taxon-name-part-type="family">Chrysomelidae</tp:taxon-name-part></tp:taxon-name><tp:taxon-name><tp:taxon-name-part taxon-name-part-type="subfamily">Chrysomelinae</tp:taxon-name-part></tp:taxon-name>.</source> <publisher-name>Science Press</publisher-name>, <publisher-loc>Beijing</publisher-loc>, <size units="page">641 pp</size>. <comment>[In Chinese]</comment></mixed-citation></ref><ref id="B109"><mixed-citation xmlns:xlink="http://www.w3.org/1999/xlink" xlink:type="simple">
          <person-group><name name-style="western"><surname>Yang</surname><given-names>XK</given-names></name><name name-style="western"><surname>Ge</surname><given-names>SQ</given-names></name><name name-style="western"><surname>Nie</surname><given-names>RE</given-names></name><name name-style="western"><surname>Ruan</surname><given-names>YG</given-names></name><name name-style="western"><surname>Li</surname><given-names>WZ</given-names></name></person-group> (<year>2015</year>) <source>Chinese leaf beetles.</source> <publisher-name>Science Press</publisher-name>, <publisher-loc>Beijing</publisher-loc>, <size units="page">507 pp</size>. + 83 plates.</mixed-citation></ref><ref id="B57"><mixed-citation xmlns:xlink="http://www.w3.org/1999/xlink" xlink:type="simple">
          <person-group><name name-style="western"><surname>Medvedev</surname><given-names>LN</given-names></name></person-group> (<year>2006b</year>) <article-title>To the Knowledge of <tp:taxon-name><tp:taxon-name-part taxon-name-part-type="family">Chrysomelidae</tp:taxon-name-part></tp:taxon-name> (<tp:taxon-name><tp:taxon-name-part taxon-name-part-type="order">Coleoptera</tp:taxon-name-part></tp:taxon-name>) described by V. Motschulsky.</article-title> <source>Russian Entomological Journal</source> <volume>15</volume>: <fpage>409</fpage>–<lpage>417</lpage>.</mixed-citation></ref><ref id="B42"><mixed-citation xmlns:xlink="http://www.w3.org/1999/xlink" xlink:type="simple">
          <person-group><name name-style="western"><surname>Kraatz</surname><given-names>G</given-names></name></person-group> (<year>1879b</year>) <article-title>Neue Käfer vom Amur.</article-title> <source>Deutsche Entomologische Zeitschrift</source> <volume>23</volume>: <fpage>121</fpage>–<lpage>144</lpage>, pl. II. doi: <ext-link xlink:type="simple" ext-link-type="doi" xlink:href="10.1002/mmnd.48018790117">10.1002/mmnd.48018790117</ext-link></mixed-citation></ref><ref id="B31"><mixed-citation xmlns:xlink="http://www.w3.org/1999/xlink" xlink:type="simple">
          <person-group><name name-style="western"><surname>Jacobson</surname><given-names>G</given-names></name></person-group> (<year>1901</year>) <article-title>Symbola ad cognitionem Chrysomelidarum Rossicae asiaticae.</article-title> <source>Öfversigt af Finska Vetenkaps-Societetens Förhandlingar</source> <volume>43</volume>[<issue>1900–1901</issue>]: <fpage>99</fpage>–<lpage>147</lpage>.</mixed-citation></ref><ref id="B80"><mixed-citation xmlns:xlink="http://www.w3.org/1999/xlink" xlink:type="simple">
          <person-group><name name-style="western"><surname>Silfverberg</surname><given-names>H</given-names></name></person-group> (<year>1977</year>) <article-title>Nomenclatoric notes on <tp:taxon-name><tp:taxon-name-part taxon-name-part-type="order">Coleoptera</tp:taxon-name-part></tp:taxon-name> <tp:taxon-name><tp:taxon-name-part taxon-name-part-type="suborder">Polyphaga</tp:taxon-name-part></tp:taxon-name>.</article-title> <source>Notulae Entomologicae</source> <volume>57</volume>: <fpage>91</fpage>–<lpage>94</lpage>.</mixed-citation></ref><ref id="B47"><mixed-citation xmlns:xlink="http://www.w3.org/1999/xlink" xlink:type="simple">
          <person-group><name name-style="western"><surname>Lopatin</surname><given-names>IK</given-names></name><name name-style="western"><surname>Aleksandrovich</surname><given-names>OR</given-names></name><name name-style="western"><surname>Konstantinov</surname><given-names>AS</given-names></name></person-group> (<year>2004</year>) <source>Check list of leaf-beetles (Coleotera, <tp:taxon-name><tp:taxon-name-part taxon-name-part-type="family">Chrysomelidae</tp:taxon-name-part></tp:taxon-name>) of the Eastern Europe and Northern Asia.</source> <publisher-name>Mantis Publishing House</publisher-name>, <publisher-loc>Olsztyn</publisher-loc>, <size units="page">343 pp</size>.</mixed-citation></ref><ref id="B58"><mixed-citation xmlns:xlink="http://www.w3.org/1999/xlink" xlink:type="simple">
          <person-group><name name-style="western"><surname>Medvedev</surname><given-names>LN</given-names></name></person-group> (<year>2014</year>) <article-title>Fauna of leaf beetles (<tp:taxon-name><tp:taxon-name-part taxon-name-part-type="class">Insecta</tp:taxon-name-part></tp:taxon-name>: <tp:taxon-name><tp:taxon-name-part taxon-name-part-type="order">Coleoptera</tp:taxon-name-part></tp:taxon-name>: <tp:taxon-name><tp:taxon-name-part taxon-name-part-type="family">Chrysomelidae</tp:taxon-name-part></tp:taxon-name>) from Siberia and Far East of Russia.</article-title> <source>Regional Problems</source> <volume>17</volume>: <fpage>35</fpage>–<lpage>39</lpage>. <comment>[In Russian]</comment></mixed-citation></ref><ref id="B9"><mixed-citation xmlns:xlink="http://www.w3.org/1999/xlink" xlink:type="simple">
          <person-group><name name-style="western"><surname>Chen</surname><given-names>SH</given-names></name></person-group> (<year>1936</year>) <article-title>Catalogue des <tp:taxon-name><tp:taxon-name-part taxon-name-part-type="subfamily">Chrysomelinae</tp:taxon-name-part></tp:taxon-name> de la Chine, de l’Indochine et du Japon.</article-title> <source>Notes d’Entomologie Chinoise</source> <volume>3</volume>: <fpage>63</fpage>–<lpage>102</lpage>.</mixed-citation></ref><ref id="B26"><mixed-citation xmlns:xlink="http://www.w3.org/1999/xlink" xlink:type="simple">
          <person-group><name name-style="western"><surname>Gressitt</surname><given-names>JL</given-names></name><name name-style="western"><surname>Kimoto</surname><given-names>S</given-names></name></person-group> (<year>1963</year>) <article-title>The <tp:taxon-name><tp:taxon-name-part taxon-name-part-type="family">Chrysomelidae</tp:taxon-name-part></tp:taxon-name> (Coleopt.) of China and Korea, Part 2.</article-title> <source>Pacific Insects Monograph</source> <volume>1B</volume>: <fpage>301</fpage>–<lpage>1026</lpage>.</mixed-citation></ref><ref id="B67"><mixed-citation xmlns:xlink="http://www.w3.org/1999/xlink" xlink:type="simple">
          <person-group><name name-style="western"><surname>Medvedev</surname><given-names>VL</given-names></name></person-group> (<year>2004</year>) <article-title>New species of the genus <italic><tp:taxon-name><tp:taxon-name-part taxon-name-part-type="genus">Gonioctena</tp:taxon-name-part></tp:taxon-name></italic> Chevrolat, 1837 (<tp:taxon-name><tp:taxon-name-part taxon-name-part-type="order">Coleoptera</tp:taxon-name-part></tp:taxon-name>: <tp:taxon-name><tp:taxon-name-part taxon-name-part-type="family">Chrysomelidae</tp:taxon-name-part></tp:taxon-name>) from China.</article-title> <source>Russian Entomological Journal</source> <volume>13</volume>: <fpage>41</fpage>–<lpage>42</lpage>.</mixed-citation></ref><ref id="B49"><mixed-citation xmlns:xlink="http://www.w3.org/1999/xlink" xlink:type="simple">
          <person-group><name name-style="western"><surname>Mannerheim</surname><given-names>CG</given-names></name></person-group> (<year>1853</year>) <article-title>Dritter Nachtrag zur Kaefer-fauna der Nord-Amerikanischen Laender des Russischen Reiches.</article-title> <source>Bulletin de la Société Impériale des Naturalistes de Moscou</source> <volume>26</volume>(<issue>3</issue>): <fpage>95</fpage>–<lpage>273</lpage>.</mixed-citation></ref><ref id="B71"><mixed-citation xmlns:xlink="http://www.w3.org/1999/xlink" xlink:type="simple">
          <person-group><name name-style="western"><surname>Motschulsky</surname><given-names>V</given-names></name></person-group> (<year>1860</year>) <article-title>Coléoptères rapportés de la Siberie orientale et notamment des pays situées sur les bors du fleuve Amour par MM Schrenck, Maack, Ditmar, Voznessenski etc.</article-title> In: <person-group><name name-style="western"><surname>Schrenck</surname><given-names>L von</given-names></name></person-group> (<role>Ed.</role>) <source>Reisen und Forschungen im Amur-Lande in den Jahren 1854–1856. Band II. Zweite Lieferung</source>, <publisher-loc>St. Petersburg</publisher-loc>, <fpage>77</fpage>–<lpage>258</lpage>, pls VI–XI.</mixed-citation></ref><ref id="B30"><mixed-citation xmlns:xlink="http://www.w3.org/1999/xlink" xlink:type="simple">
          <institution xlink:type="simple">International Commission on Zoological Nomenclature</institution> (<year>1999</year>) <source>International code of zoological nomenclature</source>. <edition>Fourth Edition</edition>. <publisher-name>The International Trust for Zoological Nomenclature</publisher-name>, <publisher-loc>London</publisher-loc>.</mixed-citation></ref><ref id="B72"><mixed-citation xmlns:xlink="http://www.w3.org/1999/xlink" xlink:type="simple">
          <person-group><name name-style="western"><surname>Notman</surname><given-names>H</given-names></name></person-group> (<year>1921</year>) <article-title>Concerning species, with notes on <italic><tp:taxon-name><tp:taxon-name-part taxon-name-part-type="genus">Phytodecta</tp:taxon-name-part> <tp:taxon-name-part taxon-name-part-type="species">affinis</tp:taxon-name-part></tp:taxon-name></italic> Gyll. and <italic><tp:taxon-name><tp:taxon-name-part taxon-name-part-type="species">pallidus</tp:taxon-name-part></tp:taxon-name></italic> Linn.</article-title> <source>Bulletin of the Brooklyn Entomological Society</source> <volume>16</volume>: <fpage>75</fpage>–<lpage>78</lpage>.</mixed-citation></ref></ref-list></tp:taxon-treatment>
