# Supplementary material for: Revision of the Gonioctena nivosa species-group (Coleoptera, Chrysomelidae, Chrysomelinae) in the Holarctic region, with descriptions of two new species
Source: Zookeys. 2016 Jun 8;(596):87–128. doi: 10.3897/zookeys.596.8725 (PMC4926657; doi:10.3897/zookeys.596.8725)
Supplement: XML Treatment for Gonioctena (Gonioctena) norvegica [file zookeys.596.8725-treatment5.xml]

<!DOCTYPE tp:taxon-treatment
  PUBLIC "-//TaxonX//DTD Taxonomic Treatment Publishing DTD v0 20100105//EN" "tax-treatment-NSO.dtd">
<tp:taxon-treatment xmlns:tp="http://www.plazi.org/taxpub"><tp:treatment-meta><kwd-group><label>Taxon classification</label><kwd><named-content content-type="kingdom">Animalia</named-content></kwd><kwd><named-content content-type="order">Coleoptera</named-content></kwd><kwd><named-content content-type="family">Chrysomelidae</named-content></kwd></kwd-group><mixed-citation publication-type="journal"><person-group><name><surname>Cho</surname><given-names>Hee-Wook</given-names></name><name><surname>Kippenberg</surname><given-names>Horst</given-names></name><name><surname>Borowiec</surname><given-names>Lech</given-names></name></person-group><article-title>Revision of the <italic><tp:taxon-name><tp:taxon-name-part taxon-name-part-type="genus">Gonioctena</tp:taxon-name-part> <tp:taxon-name-part taxon-name-part-type="species">nivosa</tp:taxon-name-part></tp:taxon-name></italic> species-group (<tp:taxon-name><tp:taxon-name-part taxon-name-part-type="order">Coleoptera</tp:taxon-name-part></tp:taxon-name>, <tp:taxon-name><tp:taxon-name-part taxon-name-part-type="family">Chrysomelidae</tp:taxon-name-part></tp:taxon-name>, <tp:taxon-name><tp:taxon-name-part taxon-name-part-type="subfamily">Chrysomelinae</tp:taxon-name-part></tp:taxon-name>) in the Holarctic region, with descriptions of two new species</article-title><source>Zookeys</source><day>8</day><month>6</month><year>2016</year><volume>2016</volume><issue>596</issue><fpage>87</fpage><lpage>128</lpage><pub-id pub-id-type="doi">10.3897/zookeys.596.8725</pub-id></mixed-citation></tp:treatment-meta><tp:nomenclature><tp:taxon-name>
            <tp:taxon-name-part taxon-name-part-type="genus">Gonioctena</tp:taxon-name-part> (<tp:taxon-name-part taxon-name-part-type="subgenus">Gonioctena</tp:taxon-name-part>) <tp:taxon-name-part taxon-name-part-type="species">norvegica</tp:taxon-name-part>
</tp:taxon-name><tp:taxon-authority>(Strand, 1936)</tp:taxon-authority><xref ref-type="fig" rid="F2">Figs 9–10</xref><xref ref-type="fig" rid="F9">, 55–61</xref><xref ref-type="fig" rid="F10">, 62</xref><tp:nomenclature-citation-list><tp:nomenclature-citation><tp:taxon-name>
                <tp:taxon-name-part taxon-name-part-type="genus">Phytodecta</tp:taxon-name-part> <tp:taxon-name-part taxon-name-part-type="species">norvegicus</tp:taxon-name-part></tp:taxon-name><comment>Strand, 1936: 104 (type locality: Målselv, Rundhaugen, Nordmo); <xref ref-type="bibr" rid="B73">Palmén 1946</xref>: 230.</comment></tp:nomenclature-citation><tp:nomenclature-citation><tp:taxon-name>
                <tp:taxon-name-part taxon-name-part-type="genus">Gonioctena</tp:taxon-name-part> <tp:taxon-name-part taxon-name-part-type="species">norvegicus</tp:taxon-name-part></tp:taxon-name><comment>: L. N. <xref ref-type="bibr" rid="B60">Medvedev and Korotyaev 1980</xref>: 81 (as synonym of <tp:taxon-name><tp:taxon-name-part taxon-name-part-type="genus">Gonioctena</tp:taxon-name-part> <tp:taxon-name-part taxon-name-part-type="species">affinis</tp:taxon-name-part></tp:taxon-name>).</comment></tp:nomenclature-citation><tp:nomenclature-citation><tp:taxon-name>
                <tp:taxon-name-part taxon-name-part-type="genus">Gonioctena</tp:taxon-name-part> <tp:taxon-name-part taxon-name-part-type="species">norvegica</tp:taxon-name-part></tp:taxon-name><comment>: <xref ref-type="bibr" rid="B81">Silfverberg 1992</xref>: 69, <xref ref-type="bibr" rid="B83">1994b</xref>: 32, <xref ref-type="bibr" rid="B84">2004</xref>: 82.</comment></tp:nomenclature-citation><tp:nomenclature-citation><tp:taxon-name>
                <tp:taxon-name-part taxon-name-part-type="genus">Gonioctena</tp:taxon-name-part> (<tp:taxon-name-part taxon-name-part-type="subgenus">Gonioctena</tp:taxon-name-part>) <tp:taxon-name-part taxon-name-part-type="species">norvegica</tp:taxon-name-part></tp:taxon-name><comment>: <xref ref-type="bibr" rid="B4">Bieńkowski 2004</xref>: 67; <xref ref-type="bibr" rid="B39">Kippenberg 2010</xref>: 434.</comment></tp:nomenclature-citation><tp:nomenclature-citation><tp:taxon-name>
                <tp:taxon-name-part taxon-name-part-type="genus">Phytodecta</tp:taxon-name-part> <tp:taxon-name-part taxon-name-part-type="species">charitonowi</tp:taxon-name-part></tp:taxon-name><comment>Palmén, 1946: 231 (type locality: Siberia); <xref ref-type="bibr" rid="B39">Kippenberg 2010</xref>: 434 (as synonym of <tp:taxon-name><tp:taxon-name-part taxon-name-part-type="genus">Gonioctena</tp:taxon-name-part> <tp:taxon-name-part taxon-name-part-type="species">norvegica</tp:taxon-name-part></tp:taxon-name>).</comment></tp:nomenclature-citation><tp:nomenclature-citation><tp:taxon-name>
                <tp:taxon-name-part taxon-name-part-type="genus">Gonioctena</tp:taxon-name-part> <tp:taxon-name-part taxon-name-part-type="species">janovskii</tp:taxon-name-part></tp:taxon-name><comment>L. N. Medvedev, 1976: 234 (type locality: Mongolia, Central Aimak, Tereldzhin gol forestry); L. N. <xref ref-type="bibr" rid="B62">Medvedev and Voronova 1976</xref>: 229; <xref ref-type="bibr" rid="B110">Zaytsev and L. N. Medvedev 1977</xref>: 368 (larva); L. N. Medvedev and Zaytsev 1980: 106 (larva); L. N. <xref ref-type="bibr" rid="B61">Medvedev and Roginskaya 1988</xref>: 101 (host plant); <xref ref-type="bibr" rid="B22">Dubeshko and L. N. Medvedev 1989</xref>: 133 (biology). <bold>syn. n.</bold></comment></tp:nomenclature-citation><tp:nomenclature-citation><tp:taxon-name>
                <tp:taxon-name-part taxon-name-part-type="genus">Gonioctena</tp:taxon-name-part> (<tp:taxon-name-part taxon-name-part-type="subgenus">Gonioctena</tp:taxon-name-part>) <tp:taxon-name-part taxon-name-part-type="species">janovskii</tp:taxon-name-part></tp:taxon-name><comment>: L. N. <xref ref-type="bibr" rid="B63">Medvedev and Zaytsev 1978</xref>: 119 (larva); L. N. <xref ref-type="bibr" rid="B54">Medvedev 1982</xref>: 91, 179, 252 (incl. larva); <xref ref-type="bibr" rid="B47">Lopatin et al. 2004</xref>: 122; <xref ref-type="bibr" rid="B39">Kippenberg 2010</xref>: 433; <xref ref-type="bibr" rid="B99">Warchałowski 2010</xref>: 558.</comment></tp:nomenclature-citation></tp:nomenclature-citation-list></tp:nomenclature><tp:treatment-sec sec-type="type material"><title>Type material.</title><p>
            <italic><tp:taxon-name><tp:taxon-name-part taxon-name-part-type="genus">Phytodecta</tp:taxon-name-part> <tp:taxon-name-part taxon-name-part-type="species">norvegicus</tp:taxon-name-part></tp:taxon-name></italic>: Syntypes 2♂♂, 2♀♀ (<named-content xmlns:xlink="http://www.w3.org/1999/xlink" content-type="dwc:institutional_code" xlink:type="simple">NMPC</named-content>), Rundhaug M. elv, A. Strand; 1♂ (<named-content xmlns:xlink="http://www.w3.org/1999/xlink" content-type="dwc:institutional_code" xlink:type="simple">NHRS</named-content>), Rundhaug M. elv, A. Strand // Paratypus // <italic><tp:taxon-name><tp:taxon-name-part taxon-name-part-type="genus">Phytodecta</tp:taxon-name-part> <tp:taxon-name-part taxon-name-part-type="species">norvegicus</tp:taxon-name-part></tp:taxon-name></italic> A. Strand // <named-content xmlns:xlink="http://www.w3.org/1999/xlink" content-type="dwc:institutional_code" xlink:type="simple">NHRS</named-content>-JLKB 000023154.</p><p>
            <italic><tp:taxon-name><tp:taxon-name-part taxon-name-part-type="genus">Phytodecta</tp:taxon-name-part> <tp:taxon-name-part taxon-name-part-type="species">charitonowi</tp:taxon-name-part></tp:taxon-name></italic>: Holotype probably in <abbrev xmlns:xlink="http://www.w3.org/1999/xlink" content-type="institution" xlink:title="Finnish Museum of Natural History, University of Helsinki, Finland" xlink:type="simple">MZHF</abbrev>.</p><p>
            <italic><tp:taxon-name><tp:taxon-name-part taxon-name-part-type="genus">Gonioctena</tp:taxon-name-part> <tp:taxon-name-part taxon-name-part-type="species">janovskii</tp:taxon-name-part></tp:taxon-name></italic>: Holotype ♂ (<abbrev xmlns:xlink="http://www.w3.org/1999/xlink" content-type="institution" xlink:title="Lev N. Medvedev Collection, Moscow, Russia" xlink:type="simple">LMC</abbrev>), Holotypus // 29.VI.1971, Mongolian People’s Republic, Central Aimak, Tereldzhin gol forestry, on <italic><tp:taxon-name><tp:taxon-name-part taxon-name-part-type="genus">Salix</tp:taxon-name-part></tp:taxon-name></italic> leaves, V. Yanovsky leg. Paratypes: 1♂ (<abbrev xmlns:xlink="http://www.w3.org/1999/xlink" content-type="institution" xlink:title="Lev N. Medvedev Collection, Moscow, Russia" xlink:type="simple">LMC</abbrev>), same data as holotype; 1♂, 1♀ (<abbrev xmlns:xlink="http://www.w3.org/1999/xlink" content-type="institution" xlink:title="Lev N. Medvedev Collection, Moscow, Russia" xlink:type="simple">LMC</abbrev>), same data as holotype except 23.VI.1971.</p></tp:treatment-sec><tp:treatment-sec sec-type="material"><title>Other material.</title><p>
            <bold>Finland</bold>: 2♂♂, 2♀♀ (<named-content xmlns:xlink="http://www.w3.org/1999/xlink" content-type="dwc:institutional_code" xlink:type="simple">ZMUC</named-content>), Fennia, Ob Rovaniemi, Piaa, 21.6.1915, Hakan Lindberg; 2♂♂ (<abbrev xmlns:xlink="http://www.w3.org/1999/xlink" content-type="institution" xlink:title="Senckenberg Deutsches Entomologisches Institut, Müncheberg, Germany" xlink:type="simple">SDEI</abbrev>), Lapponia, Leonhard leg. <bold>Sweden</bold>: 1♂ (<named-content xmlns:xlink="http://www.w3.org/1999/xlink" content-type="dwc:institutional_code" xlink:type="simple">ZMUC</named-content>), Nb. Storsien, 22.6.1981, G. Gillerfors // <italic><tp:taxon-name><tp:taxon-name-part taxon-name-part-type="species">norvegicus</tp:taxon-name-part></tp:taxon-name></italic> // Ex coll. Viggo Mahler. <bold>Russia</bold>: 1♂, 1♀ (<abbrev xmlns:xlink="http://www.w3.org/1999/xlink" content-type="institution" xlink:title="Andrzej O. Bieńkowski Collection, Moscow, Russia" xlink:type="simple">ABC</abbrev>), Altai Mts., environs of Bayas lake, <named-content xmlns:xlink="http://www.w3.org/1999/xlink" content-type="dwc:verbatimCoordinates" xlink:type="simple"><named-content content-type="geo-json" specific-use="{&#34;type&#34;:&#34;Point&#34;,&#34;coordinates&#34;:[87.933333,51.283333]}" xlink:type="simple">51°17’N, 87°56’E</named-content></named-content>, 1700 m, 14.VIII.1993, M. Savitsky leg.; 1♂ (<abbrev xmlns:xlink="http://www.w3.org/1999/xlink" content-type="institution" xlink:title="Andrzej O. Bieńkowski Collection, Moscow, Russia" xlink:type="simple">ABC</abbrev>), Komi Republic, Intinsky Distr., Paga-ty lake, 25.VI.2007, A.A. Kolesnikova leg.; 1♂ (<abbrev xmlns:xlink="http://www.w3.org/1999/xlink" content-type="institution" xlink:title="Andrzej Warchałowski Collection, Wrocław, Poland" xlink:type="simple">AWC</abbrev>), RUSSIA, SE Tuva, Khorummnug-Taiga Mts., Ailyg-Kai River Valley, subalpine, on <italic><tp:taxon-name><tp:taxon-name-part taxon-name-part-type="genus">Salix</tp:taxon-name-part></tp:taxon-name></italic>, 15.VI.1999, Yu. Mikhailov leg. // <italic><tp:taxon-name><tp:taxon-name-part taxon-name-part-type="genus">Gonioctena</tp:taxon-name-part> <tp:taxon-name-part taxon-name-part-type="species">janovskii</tp:taxon-name-part></tp:taxon-name></italic> L. Medvedev, M. Bergeal det. 2000; 1♂ (<named-content xmlns:xlink="http://www.w3.org/1999/xlink" content-type="dwc:institutional_code" xlink:type="simple">ZIN</named-content>), Russia, Sverdlovsk Oblast or Tyumen Oblast, Manya River basin, forest Urals, 16–19.VI.1927, Lyapin and Flerov leg.; 1♂ (<named-content xmlns:xlink="http://www.w3.org/1999/xlink" content-type="dwc:institutional_code" xlink:type="simple">TLMF</named-content>), Russia, E-Sayan, Sibir, 54 km w Mondy 1900m, 13.VII.2012, leg. S. Floßmann. <bold>Mongolia</bold>: 3♂♂, 2♀♀ (<named-content xmlns:xlink="http://www.w3.org/1999/xlink" content-type="dwc:institutional_code" xlink:type="simple">NMPC</named-content>), Mong. bor. BOGDO-UL, 11.VIII.66, Dlabola, in litt. loc. 39.</p></tp:treatment-sec><tp:treatment-sec sec-type="diagnosis"><title>Diagnosis.</title><p>
            <italic><tp:taxon-name><tp:taxon-name-part taxon-name-part-type="genus">Gonioctena</tp:taxon-name-part> <tp:taxon-name-part taxon-name-part-type="species">norvegica</tp:taxon-name-part></tp:taxon-name></italic> differs in having antennae much shorter than half length of body in male, not reaching elytral humeri in female, aedeagus rather thick in dorsal view and strongly curved in lateral view.</p></tp:treatment-sec><tp:treatment-sec sec-type="redescription"><title>Redescription.</title><p>Measurements in mm (n = 5): length of body: 4.30–5.50 (mean 4.98); width of body: 2.35–3.40 (mean 3.00); height of body: 1.60–2.30 (mean 1.98); width of head: 1.30–1.50 (mean 1.42); interocular distance: 0.95–1.10 (mean 1.03); width of apex of pronotum: 1.47–1.72 (mean 1.62); width of base of pronotum: 2.07–2.78 (mean 2.46); maximum width of pronotum: 2.10–2.80 (mean 2.48); length of pronotum along midline: 1.15–1.35 (mean 1.24); length of elytra along suture: 2.95–4.20 (mean 3.65).</p><p>Body oblong oval and moderately convex (Fig. <xref ref-type="fig" rid="F2">9</xref>). Head black. Mandibles black, with dark reddish brown band near apex. Maxillary palps blackish brown, with apical palpomere black. Antennae yellowish brown or reddish brown, generally with last 4–6 antennomeres darkened. Pronotum reddish brown, with small or large black markings (Fig. <xref ref-type="fig" rid="F9">61</xref>). Scutellum black. Elytra reddish brown, with 4–5 pairs of black spots. Venter black, with hypomera and apical margin of last abdominal ventrite reddish brown. Legs black, with tibiae reddish brown except base and inner margin and tarsi dark brown or reddish brown.</p><fig id="F9" position="float" orientation="portrait"><label>Figures 55–61.</label><caption><p>
          <italic><tp:taxon-name><tp:taxon-name-part taxon-name-part-type="genus">Gonioctena</tp:taxon-name-part> <tp:taxon-name-part taxon-name-part-type="species">norvegica</tp:taxon-name-part></tp:taxon-name></italic>. <bold>55</bold> Antenna (♂, ♀) <bold>56–57</bold> Aedeagus (Rundhaug, Norway) <bold>58</bold> Aedeagus (Bogd Uul, Mongolia) <bold>59</bold> Aedeagus (Manya River, Russia) <bold>60</bold> Aedeagus (Intinsky, Komi Rupublic, Russia) <bold>61</bold> Color variation. Scale bars = 1.0 mm.</p></caption><graphic xmlns:xlink="http://www.w3.org/1999/xlink" xlink:href="zookeys-596-087-g009.jpg" position="float" orientation="portrait" xlink:type="simple" id="oo_91723.jpg"/></fig><p>
            <italic>Head</italic>. Vertex weakly convex, covered with moderately dense punctures. Frontal suture V-shaped, coronal suture weak or absent. Frons flat, strongly depressed at anterior margin, covered with dense punctures. Clypeus narrow and trapezoidal. Anterior margin of labrum distinctly concave. Mandibles with 2 sharp apical teeth and a deep excavation for apical maxillary palpomere at outer side. Maxillary palps 4-segmented, <!--PageBreak-->with apical palpomere distinctly widened, truncate apically in male; slightly widened in female. Antennae in male reaching elytral humeri; antennomere 1 robust; antennomere 2 shorter than 3; antennomere 3 longer than 4; antennomeres 7–11 each distinctly longer than wide; antennomere 11 longest, about 2.26 times as long as wide (Fig. <xref ref-type="fig" rid="F9">55</xref>). Antennae in female reaching pronotal base; antennomere 11 about 2.05 times as long as wide.</p><p>
            <italic>Pronotum</italic>. Lateral sides widest at or near base, roundly moderately narrowed anteriorly, anterior angles strongly produced (Fig. <xref ref-type="fig" rid="F2">10</xref>). Anterior and lateral margins bordered, lateral margins invisible in dorsal view. Trichobothria present on posterior angles. Disc covered with moderately dense punctures; lateral sides covered with much <!--PageBreak-->coarser punctures, becoming larger toward base, partially confluent near basal margin; interspaces covered with fine and sparse punctures. Scutellum slightly wider than long, narrowed posteriorly.</p><p>
            <italic>Elytra</italic>. Lateral sides moderately widened posteriorly, widest beyond middle, thence roundly narrowed posteriorly. Humeral calli well developed. Disc covered with 11 regular rows of large punctures, including a short scutellar row; sometimes punctures rather irregular between 6th and 8th striae in apical half; interspaces shagreened, covered with fine and sparse punctures. Epipleura wholly visible in lateral view. Hind wings well developed.</p><p>
            <italic>Venter</italic>. Hypomera weakly rugose, with a few punctures near anterolateral corners of prosternum. Prosternum covered with coarse and dense punctures bearing long setae; prosternal process enlarged apically, bordered laterally, with sparse punctures. Metasternum covered with small and sparse punctures in median region, large and dense punctures in lateral region. Abdominal ventrites covered with dense punctures bearing short setae.</p><p>
            <italic>Legs</italic>. Moderately robust. Tibiae widened apically, with a tooth-like projection. Fore legs with tarsomere 1 strongly enlarged, distinctly wider than 3 in male; very slightly narrower than 3 in female. Tarsal claws appendiculate.</p><p>
            <italic>Genitalia</italic>. Aedeagus rather thick, with short apical process in dorsal view; strongly curved, with apical process pointed and slightly bent downward at apex in lateral view (Figs <xref ref-type="fig" rid="F9">56–60</xref>). Spermatheca absent.</p></tp:treatment-sec><tp:treatment-sec sec-type="distribution"><title>Distribution.</title><p>Finland, Norway, Sweden, Russia (North European Territory, West Siberia), Mongolia (Fig. <xref ref-type="fig" rid="F10">62</xref>).</p><fig id="F10" position="float" orientation="portrait"><label>Figure 62.</label><caption><p>Distribution of <italic><tp:taxon-name><tp:taxon-name-part taxon-name-part-type="genus">Gonioctena</tp:taxon-name-part> <tp:taxon-name-part taxon-name-part-type="species">norvegica</tp:taxon-name-part></tp:taxon-name></italic> based on specimens in the Palaearctic region.</p></caption><graphic xmlns:xlink="http://www.w3.org/1999/xlink" xlink:href="zookeys-596-087-g010.jpg" position="float" orientation="portrait" xlink:type="simple" id="oo_91724.jpg"/></fig><!--PageBreak--></tp:treatment-sec><tp:treatment-sec sec-type="host"><title>Host plant.</title><p>
            <tp:taxon-name><tp:taxon-name-part taxon-name-part-type="family">Salicaceae</tp:taxon-name-part></tp:taxon-name>: <italic><tp:taxon-name><tp:taxon-name-part taxon-name-part-type="genus">Salix</tp:taxon-name-part></tp:taxon-name></italic> spp. (L. N. <xref ref-type="bibr" rid="B62">Medvedev and Voronova 1976</xref>, L. N. <xref ref-type="bibr" rid="B63">Medvedev and Zaytsev 1978</xref>, L. N. <xref ref-type="bibr" rid="B61">Medvedev and Roginskaya 1988</xref>).</p></tp:treatment-sec><tp:treatment-sec sec-type="remarks"><title>Remarks.</title><p>The shape of aedeagus slightly varies geographically (Fig. <xref ref-type="fig" rid="F10">62</xref>). After examining the type and other specimens from the Palaearctic region, we conclude that <italic><tp:taxon-name><tp:taxon-name-part taxon-name-part-type="genus">Gonioctena</tp:taxon-name-part> <tp:taxon-name-part taxon-name-part-type="species">janovskii</tp:taxon-name-part></tp:taxon-name></italic> from Mongolia should be synonymized with <italic><tp:taxon-name><tp:taxon-name-part taxon-name-part-type="genus">Gonioctena</tp:taxon-name-part> <tp:taxon-name-part taxon-name-part-type="species">norvegica</tp:taxon-name-part></tp:taxon-name></italic>. <xref ref-type="bibr" rid="B60">Medvedev and Korotyaev (1980)</xref> synonymized <italic><tp:taxon-name><tp:taxon-name-part taxon-name-part-type="genus">Gonioctena</tp:taxon-name-part> <tp:taxon-name-part taxon-name-part-type="species">norvegica</tp:taxon-name-part></tp:taxon-name></italic> with <italic><tp:taxon-name><tp:taxon-name-part taxon-name-part-type="genus">Gonioctena</tp:taxon-name-part> <tp:taxon-name-part taxon-name-part-type="species">affinis</tp:taxon-name-part></tp:taxon-name></italic> (= <italic><tp:taxon-name><tp:taxon-name-part taxon-name-part-type="genus">Gonioctena</tp:taxon-name-part> <tp:taxon-name-part taxon-name-part-type="species">nivosa</tp:taxon-name-part></tp:taxon-name></italic>), however <italic><tp:taxon-name><tp:taxon-name-part taxon-name-part-type="genus">Gonioctena</tp:taxon-name-part> <tp:taxon-name-part taxon-name-part-type="species">norvegica</tp:taxon-name-part></tp:taxon-name></italic> differs in having shorter antennae and thicker aedeagus compared with those of <italic><tp:taxon-name><tp:taxon-name-part taxon-name-part-type="genus">Gonioctena</tp:taxon-name-part> <tp:taxon-name-part taxon-name-part-type="species">nivosa</tp:taxon-name-part></tp:taxon-name></italic>, as previously mentioned by <xref ref-type="bibr" rid="B83">Silfverberg (1994b)</xref>. <xref ref-type="bibr" rid="B39">Kippenberg (2010)</xref> treated <italic><tp:taxon-name><tp:taxon-name-part taxon-name-part-type="genus">Gonioctena</tp:taxon-name-part> <tp:taxon-name-part taxon-name-part-type="species">charitonowi</tp:taxon-name-part></tp:taxon-name></italic> as a synonym of <italic><tp:taxon-name><tp:taxon-name-part taxon-name-part-type="genus">Gonioctena</tp:taxon-name-part> <tp:taxon-name-part taxon-name-part-type="species">norvegica</tp:taxon-name-part></tp:taxon-name></italic>, however the illustration of the aedeagus of <italic><tp:taxon-name><tp:taxon-name-part taxon-name-part-type="genus">Gonioctena</tp:taxon-name-part> <tp:taxon-name-part taxon-name-part-type="species">charitonowi</tp:taxon-name-part></tp:taxon-name></italic> looks quite different from that of <italic><tp:taxon-name><tp:taxon-name-part taxon-name-part-type="genus">Gonioctena</tp:taxon-name-part> <tp:taxon-name-part taxon-name-part-type="species">norvegica</tp:taxon-name-part></tp:taxon-name></italic>. It should be re-examined to confirm its taxonomic status.</p></tp:treatment-sec><tp:treatment-sec><!--Section generated to contain objects referenced in tp:taxon-treatment.--><fig id="F2" position="float" orientation="portrait"><label>Figures 7–12.</label><caption><p>Dorsal habitus and pronotum. <bold>7–8</bold> <italic><tp:taxon-name><tp:taxon-name-part taxon-name-part-type="genus">Gonioctena</tp:taxon-name-part> <tp:taxon-name-part taxon-name-part-type="species">nivosa</tp:taxon-name-part></tp:taxon-name></italic> <bold>9–10</bold> <italic><tp:taxon-name><tp:taxon-name-part taxon-name-part-type="genus">Gonioctena</tp:taxon-name-part> <tp:taxon-name-part taxon-name-part-type="species">norvegica</tp:taxon-name-part></tp:taxon-name></italic>, syntype <bold>11–12</bold> <italic><tp:taxon-name><tp:taxon-name-part taxon-name-part-type="genus">Gonioctena</tp:taxon-name-part> <tp:taxon-name-part taxon-name-part-type="species">springlovae</tp:taxon-name-part></tp:taxon-name></italic>. Scale bars = 1.0 mm.</p></caption><graphic xmlns:xlink="http://www.w3.org/1999/xlink" xlink:href="zookeys-596-087-g002.jpg" position="float" orientation="portrait" xlink:type="simple" id="oo_91716.jpg"/></fig></tp:treatment-sec><ref-list><ref id="B73"><mixed-citation xmlns:xlink="http://www.w3.org/1999/xlink" xlink:type="simple">
          <person-group><name name-style="western"><surname>Palmén</surname><given-names>E</given-names></name></person-group> (<year>1946</year>) <article-title>Zur Systematik finnischer Chrysomeliden. 3. Untergattung <italic><tp:taxon-name><tp:taxon-name-part taxon-name-part-type="genus">Phytodecta</tp:taxon-name-part></tp:taxon-name></italic> s. str.</article-title> <source>Annales Entomologici Fennici</source> <volume>11</volume>: <fpage>227</fpage>–<lpage>234</lpage>.</mixed-citation></ref><ref id="B60"><mixed-citation xmlns:xlink="http://www.w3.org/1999/xlink" xlink:type="simple">
          <person-group><name name-style="western"><surname>Medvedev</surname><given-names>LN</given-names></name><name name-style="western"><surname>Korotyaev</surname><given-names>B</given-names></name></person-group> (<year>1980</year>) <article-title>Notes on leaf beetles (<tp:taxon-name><tp:taxon-name-part taxon-name-part-type="order">Coleoptera</tp:taxon-name-part></tp:taxon-name>, <tp:taxon-name><tp:taxon-name-part taxon-name-part-type="family">Chrysomelidae</tp:taxon-name-part></tp:taxon-name>) of Arctic Asia and Kamchatka.</article-title> In: <source>Entomological Investigations of North-East USSR</source>. <publisher-name>Far East Scientific Center</publisher-name>, <publisher-loc>Vladivostok</publisher-loc>, <fpage>77</fpage>–<lpage>95</lpage>. <comment>[In Russian]</comment></mixed-citation></ref><ref id="B81"><mixed-citation xmlns:xlink="http://www.w3.org/1999/xlink" xlink:type="simple">
          <person-group><name name-style="western"><surname>Silfverberg</surname><given-names>H</given-names></name></person-group> (<year>1992</year>) <source>Enumeratio Coleopterorum Fennoscandiae, Daniae et Baltiae.</source> <publisher-name>Helsingin Hyönteisvaihtoyhdistys</publisher-name>, <publisher-loc>Helsinki</publisher-loc>, <size units="page">94 pp</size>.</mixed-citation></ref><ref id="B83"><mixed-citation xmlns:xlink="http://www.w3.org/1999/xlink" xlink:type="simple">
          <person-group><name name-style="western"><surname>Silfverberg</surname><given-names>H</given-names></name></person-group> (<year>1994b</year>) <article-title>Colour variation in Finnish <tp:taxon-name><tp:taxon-name-part taxon-name-part-type="family">Chrysomelidae</tp:taxon-name-part></tp:taxon-name> (<tp:taxon-name><tp:taxon-name-part taxon-name-part-type="order">Coleoptera</tp:taxon-name-part></tp:taxon-name>). 2. The genus <italic><tp:taxon-name><tp:taxon-name-part taxon-name-part-type="genus">Gonioctena</tp:taxon-name-part></tp:taxon-name></italic>.</article-title> In: <person-group><name name-style="western"><surname>Furth</surname><given-names>DG</given-names></name></person-group> (<role>Ed.</role>) <source>Proceedings of the third International Symposium on the <tp:taxon-name><tp:taxon-name-part taxon-name-part-type="family">Chrysomelidae</tp:taxon-name-part></tp:taxon-name>, Beijing 1992</source>. <publisher-name>Backhuys</publisher-name>, <publisher-loc>Leiden</publisher-loc>, <fpage>31</fpage>–<lpage>37</lpage>.</mixed-citation></ref><ref id="B84"><mixed-citation xmlns:xlink="http://www.w3.org/1999/xlink" xlink:type="simple">
          <person-group><name name-style="western"><surname>Silfverberg</surname><given-names>H</given-names></name></person-group> (<year>2004</year>) <article-title>Enumeratio nova Coleopterorum Fennoscandiae, Daniae et Baltiae.</article-title> <source>Sahlbergia</source> <volume>9</volume>: <fpage>1</fpage>–<lpage>111</lpage>.</mixed-citation></ref><ref id="B4"><mixed-citation xmlns:xlink="http://www.w3.org/1999/xlink" xlink:type="simple">
          <person-group><name name-style="western"><surname>Bieńkowski</surname><given-names>AO</given-names></name></person-group> (<year>2004</year>) <source>Leaf-beetles (<tp:taxon-name><tp:taxon-name-part taxon-name-part-type="order">Coleoptera</tp:taxon-name-part></tp:taxon-name>: <tp:taxon-name><tp:taxon-name-part taxon-name-part-type="family">Chrysomelidae</tp:taxon-name-part></tp:taxon-name>) of Eastern Europe. New key to subfamilies, genera, and species.</source> <publisher-name>Mikon-print</publisher-name>, <publisher-loc>Moscow</publisher-loc>, <size units="page">278 pp</size>.</mixed-citation></ref><ref id="B39"><mixed-citation xmlns:xlink="http://www.w3.org/1999/xlink" xlink:type="simple">
          <person-group><name name-style="western"><surname>Kippenberg</surname><given-names>H</given-names></name></person-group> (<year>2010</year>) <article-title>New acts and comments, <tp:taxon-name><tp:taxon-name-part taxon-name-part-type="family">Chrysomelidae</tp:taxon-name-part></tp:taxon-name>: <tp:taxon-name><tp:taxon-name-part taxon-name-part-type="subfamily">Chrysomelinae</tp:taxon-name-part></tp:taxon-name>.</article-title> In: <person-group><name name-style="western"><surname>Löbl</surname><given-names>I</given-names></name><name name-style="western"><surname>Smetana</surname><given-names>A</given-names></name></person-group> (<role>Eds</role>) <source>Catalogue of Palaearctic <tp:taxon-name><tp:taxon-name-part taxon-name-part-type="order">Coleoptera</tp:taxon-name-part></tp:taxon-name>, Volume 6, <tp:taxon-name><tp:taxon-name-part taxon-name-part-type="superfamily">Chrysomeloidea</tp:taxon-name-part></tp:taxon-name></source>. <publisher-name>Apollo Books</publisher-name>, <publisher-loc>Stenstrup</publisher-loc>, <fpage>67</fpage>–<lpage>73</lpage>, <fpage>390</fpage>–<lpage>443</lpage>.</mixed-citation></ref><ref id="B62"><mixed-citation xmlns:xlink="http://www.w3.org/1999/xlink" xlink:type="simple">
          <person-group><name name-style="western"><surname>Medvedev</surname><given-names>LN</given-names></name><name name-style="western"><surname>Voronova</surname><given-names>NV</given-names></name></person-group> (<year>1976</year>) <article-title>On the fauna of chrysomelid beetles (<tp:taxon-name><tp:taxon-name-part taxon-name-part-type="order">Coleoptera</tp:taxon-name-part></tp:taxon-name>, <tp:taxon-name><tp:taxon-name-part taxon-name-part-type="family">Chrysomelidae</tp:taxon-name-part></tp:taxon-name>) of Mongolia.</article-title> <source>Nasekomye Mongolii</source> <volume>4</volume>: <fpage>222</fpage>–<lpage>236</lpage>. <comment>[In Russian]</comment></mixed-citation></ref><ref id="B110"><mixed-citation xmlns:xlink="http://www.w3.org/1999/xlink" xlink:type="simple">
          <person-group><name name-style="western"><surname>Zaytsev</surname><given-names>YM</given-names></name><name name-style="western"><surname>Medvedev</surname><given-names>LN</given-names></name></person-group> (<year>1977</year>) <article-title>Some chrysomelid-beetle larvae from Mongolia (<tp:taxon-name><tp:taxon-name-part taxon-name-part-type="order">Coleoptera</tp:taxon-name-part></tp:taxon-name>, <tp:taxon-name><tp:taxon-name-part taxon-name-part-type="family">Chrysomelidae</tp:taxon-name-part></tp:taxon-name>).</article-title> In: <source>Insects of Mongolia</source>. <publisher-name>Nauka</publisher-name>, <publisher-loc>Leningrad</publisher-loc>, <volume>5</volume>: <fpage>353</fpage>–<lpage>371</lpage>. [In Russian]</mixed-citation></ref><ref id="B61"><mixed-citation xmlns:xlink="http://www.w3.org/1999/xlink" xlink:type="simple">
          <person-group><name name-style="western"><surname>Medvedev</surname><given-names>LN</given-names></name><name name-style="western"><surname>Roginskaya</surname><given-names>EY</given-names></name></person-group> (<year>1988</year>) <source>Catalogue of the host plants of USSR leaf beetles.</source> <publisher-name>Academy of Sciences of the USSR, Institute of Evolutionary Morphology and Ecology of Animals</publisher-name>, <publisher-loc>Moscow</publisher-loc>, <size units="page">192 pp</size>. <comment>[In Russian]</comment></mixed-citation></ref><ref id="B22"><mixed-citation xmlns:xlink="http://www.w3.org/1999/xlink" xlink:type="simple">
          <person-group><name name-style="western"><surname>Dubeshko</surname><given-names>LN</given-names></name><name name-style="western"><surname>Medvedev</surname><given-names>LN</given-names></name></person-group> (<year>1989</year>) <source>Ecology of <tp:taxon-name><tp:taxon-name-part taxon-name-part-type="family">Chrysomelidae</tp:taxon-name-part></tp:taxon-name> from Siberia and Far East.</source> <publisher-name>Irkutsk University press</publisher-name>, <publisher-loc>Irkutsk</publisher-loc>, <size units="page">224 pp</size>. <comment>[In Russian]</comment></mixed-citation></ref><ref id="B63"><mixed-citation xmlns:xlink="http://www.w3.org/1999/xlink" xlink:type="simple">
          <person-group><name name-style="western"><surname>Medvedev</surname><given-names>LN</given-names></name><name name-style="western"><surname>Zaytsev</surname><given-names>YM</given-names></name></person-group> (<year>1978</year>) <source>Larvae of leaf beetles of Siberia and the Far East.</source> <publisher-name>Nauka</publisher-name>, <publisher-loc>Moscow</publisher-loc>, <size units="page">182 pp</size>. <comment>[In Russian]</comment></mixed-citation></ref><ref id="B54"><mixed-citation xmlns:xlink="http://www.w3.org/1999/xlink" xlink:type="simple">
          <person-group><name name-style="western"><surname>Medvedev</surname><given-names>LN</given-names></name></person-group> (<year>1982</year>) <source>The leaf beetles of the Mongolian People’s Republic, Identification book</source>, <publisher-loc>Moscow</publisher-loc>, <size units="page">303 pp</size>. <comment>[In Russian]</comment></mixed-citation></ref><ref id="B47"><mixed-citation xmlns:xlink="http://www.w3.org/1999/xlink" xlink:type="simple">
          <person-group><name name-style="western"><surname>Lopatin</surname><given-names>IK</given-names></name><name name-style="western"><surname>Aleksandrovich</surname><given-names>OR</given-names></name><name name-style="western"><surname>Konstantinov</surname><given-names>AS</given-names></name></person-group> (<year>2004</year>) <source>Check list of leaf-beetles (Coleotera, <tp:taxon-name><tp:taxon-name-part taxon-name-part-type="family">Chrysomelidae</tp:taxon-name-part></tp:taxon-name>) of the Eastern Europe and Northern Asia.</source> <publisher-name>Mantis Publishing House</publisher-name>, <publisher-loc>Olsztyn</publisher-loc>, <size units="page">343 pp</size>.</mixed-citation></ref><ref id="B99"><mixed-citation xmlns:xlink="http://www.w3.org/1999/xlink" xlink:type="simple">
          <person-group><name name-style="western"><surname>Warchałowski</surname><given-names>A</given-names></name></person-group> (<year>2010</year>) <source>The Palaearctic <tp:taxon-name><tp:taxon-name-part taxon-name-part-type="family">Chrysomelidae</tp:taxon-name-part></tp:taxon-name>. Identification keys. Volume 1.</source> <publisher-name>Natura Optima Dux Foundation</publisher-name>, <publisher-loc>Warszawa</publisher-loc>, <size units="page">629 pp</size>.</mixed-citation></ref></ref-list></tp:taxon-treatment>
