# Supplementary material for: Revision of the Gonioctena nivosa species-group (Coleoptera, Chrysomelidae, Chrysomelinae) in the Holarctic region, with descriptions of two new species
Source: Zookeys. 2016 Jun 8;(596):87–128. doi: 10.3897/zookeys.596.8725 (PMC4926657; doi:10.3897/zookeys.596.8725)
Supplement: XML Treatment for Gonioctena (Gonioctena) springlovae [file zookeys.596.8725-treatment6.xml]

<!DOCTYPE tp:taxon-treatment
  PUBLIC "-//TaxonX//DTD Taxonomic Treatment Publishing DTD v0 20100105//EN" "tax-treatment-NSO.dtd">
<tp:taxon-treatment xmlns:tp="http://www.plazi.org/taxpub"><tp:treatment-meta><kwd-group><label>Taxon classification</label><kwd><named-content content-type="kingdom">Animalia</named-content></kwd><kwd><named-content content-type="order">Coleoptera</named-content></kwd><kwd><named-content content-type="family">Chrysomelidae</named-content></kwd></kwd-group><mixed-citation publication-type="journal"><person-group><name><surname>Cho</surname><given-names>Hee-Wook</given-names></name><name><surname>Kippenberg</surname><given-names>Horst</given-names></name><name><surname>Borowiec</surname><given-names>Lech</given-names></name></person-group><article-title>Revision of the <italic><tp:taxon-name><tp:taxon-name-part taxon-name-part-type="genus">Gonioctena</tp:taxon-name-part> <tp:taxon-name-part taxon-name-part-type="species">nivosa</tp:taxon-name-part></tp:taxon-name></italic> species-group (<tp:taxon-name><tp:taxon-name-part taxon-name-part-type="order">Coleoptera</tp:taxon-name-part></tp:taxon-name>, <tp:taxon-name><tp:taxon-name-part taxon-name-part-type="family">Chrysomelidae</tp:taxon-name-part></tp:taxon-name>, <tp:taxon-name><tp:taxon-name-part taxon-name-part-type="subfamily">Chrysomelinae</tp:taxon-name-part></tp:taxon-name>) in the Holarctic region, with descriptions of two new species</article-title><source>Zookeys</source><day>8</day><month>6</month><year>2016</year><volume>2016</volume><issue>596</issue><fpage>87</fpage><lpage>128</lpage><pub-id pub-id-type="doi">10.3897/zookeys.596.8725</pub-id></mixed-citation></tp:treatment-meta><tp:nomenclature><tp:taxon-name>
            <tp:taxon-name-part taxon-name-part-type="genus">Gonioctena</tp:taxon-name-part> (<tp:taxon-name-part taxon-name-part-type="subgenus">Gonioctena</tp:taxon-name-part>) <tp:taxon-name-part taxon-name-part-type="species">springlovae</tp:taxon-name-part>
</tp:taxon-name><tp:taxon-authority>(Bechyně, 1948)</tp:taxon-authority><xref ref-type="fig" rid="F2">Figs 11–12</xref><xref ref-type="fig" rid="F4">, 16</xref><xref ref-type="fig" rid="F11">, 63–65</xref><!--PageBreak--><tp:nomenclature-citation-list><tp:nomenclature-citation><tp:taxon-name>
                <tp:taxon-name-part taxon-name-part-type="genus">Phytodecta</tp:taxon-name-part> <tp:taxon-name-part taxon-name-part-type="species">springlovae</tp:taxon-name-part></tp:taxon-name><comment>Bechyně, 1948: 115, 116 (type locality: Japonia, Kioto).</comment></tp:nomenclature-citation><tp:nomenclature-citation><tp:taxon-name>
                <tp:taxon-name-part taxon-name-part-type="genus">Gonioctena</tp:taxon-name-part> (<tp:taxon-name-part taxon-name-part-type="subgenus">Gonioctena</tp:taxon-name-part>) <tp:taxon-name-part taxon-name-part-type="species">springlovae</tp:taxon-name-part></tp:taxon-name><comment>: <xref ref-type="bibr" rid="B16">Chûjô and Kimoto 1960</xref>: 5, <xref ref-type="bibr" rid="B17">1961</xref>: 153; <xref ref-type="bibr" rid="B26">Gressitt and Kimoto 1963</xref>: 358, 362; <xref ref-type="bibr" rid="B34">Kimoto 1963</xref>: 17, <xref ref-type="bibr" rid="B35">1964</xref>: 280, 282; <xref ref-type="bibr" rid="B94">Takizawa 1976</xref>: 454 (larva, pupa, biology); L. N. <xref ref-type="bibr" rid="B55">Medvedev 1992</xref>: 575 (as synonym of <tp:taxon-name><tp:taxon-name-part taxon-name-part-type="genus">Gonioctena</tp:taxon-name-part> <tp:taxon-name-part taxon-name-part-type="species">affinis</tp:taxon-name-part></tp:taxon-name>); <xref ref-type="bibr" rid="B37">Kimoto and Takizawa 1994</xref>: 139, 229, 302, 452, 498 (incl. larva and pupa); V. L. <xref ref-type="bibr" rid="B67">Medvedev 2004</xref>: 41; <xref ref-type="bibr" rid="B96">Takizawa 2007</xref>: 38, 42; <xref ref-type="bibr" rid="B39">Kippenberg 2010</xref>: 434.</comment></tp:nomenclature-citation><tp:nomenclature-citation><tp:taxon-name>
                <tp:taxon-name-part taxon-name-part-type="genus">Gonioctena</tp:taxon-name-part> <tp:taxon-name-part taxon-name-part-type="species">springlovae</tp:taxon-name-part></tp:taxon-name><comment>: <xref ref-type="bibr" rid="B93">Takizawa 1971</xref>: 173; <xref ref-type="bibr" rid="B19">Cox 1996</xref>: 146 (pupa); <xref ref-type="bibr" rid="B43">Kudo and Hasegawa 2003</xref>: 729 (biology); <xref ref-type="bibr" rid="B92">Takahashi 2012</xref>: 289.</comment></tp:nomenclature-citation><tp:nomenclature-citation><tp:taxon-name>
                <tp:taxon-name-part taxon-name-part-type="genus">Phytodecta</tp:taxon-name-part> <tp:taxon-name-part taxon-name-part-type="species">gracilicornis</tp:taxon-name-part></tp:taxon-name><comment>?: <xref ref-type="bibr" rid="B32">Jacoby 1885</xref>: 210 (misidentification).</comment></tp:nomenclature-citation></tp:nomenclature-citation-list></tp:nomenclature><tp:treatment-sec sec-type="type material"><title>Type material.</title><p>Holotype: ♂ (<named-content xmlns:xlink="http://www.w3.org/1999/xlink" content-type="dwc:institutional_code" xlink:type="simple">NMPC</named-content>), Japon, Kioto // TYPUS // <italic><tp:taxon-name><tp:taxon-name-part taxon-name-part-type="genus">Phytodecta</tp:taxon-name-part></tp:taxon-name></italic> TYPE <italic><tp:taxon-name><tp:taxon-name-part taxon-name-part-type="species">springlovae</tp:taxon-name-part></tp:taxon-name></italic> n. sp. 1945 Det. J. Bechyně. // Coll. Achard Mus. Pragense // Mus. Nat. Pragae Inv. 18 960 // <tp:taxon-name><tp:taxon-name-part taxon-name-part-type="genus">Gonioctena</tp:taxon-name-part> (<tp:taxon-name-part taxon-name-part-type="subgenus">Gonioctena</tp:taxon-name-part>) <tp:taxon-name-part taxon-name-part-type="species">springlovae</tp:taxon-name-part></tp:taxon-name> (Bechyně) Det. S. GE 2004.</p></tp:treatment-sec><tp:treatment-sec sec-type="material"><title>Other material.</title><p>
            <bold>Japan (Hokkaido)</bold>: 1♂ (<named-content xmlns:xlink="http://www.w3.org/1999/xlink" content-type="dwc:institutional_code" xlink:type="simple">NMPC</named-content>), Japon, Kioto // TYPUS // <tp:taxon-name><tp:taxon-name-part taxon-name-part-type="genus">Phytodecta</tp:taxon-name-part> <tp:taxon-name-part taxon-name-part-type="species">springlovae</tp:taxon-name-part> <tp:taxon-name-part taxon-name-part-type="infraspecific-rank">ab.</tp:taxon-name-part> <tp:taxon-name-part taxon-name-part-type="aberration">graduata</tp:taxon-name-part></tp:taxon-name> n. ab. TYPE 1945 Det. J. Bechyně. // <tp:taxon-name><tp:taxon-name-part taxon-name-part-type="genus">Gonioctena</tp:taxon-name-part> (<tp:taxon-name-part taxon-name-part-type="subgenus">Gonioctena</tp:taxon-name-part>) <tp:taxon-name-part taxon-name-part-type="species">springlovae</tp:taxon-name-part></tp:taxon-name> (Bechyně) Det. S. GE 2004; 1♂ (<named-content xmlns:xlink="http://www.w3.org/1999/xlink" content-type="dwc:institutional_code" xlink:type="simple">NMPC</named-content>), Japon, Kioto // coll. Achard Mus. Pragense // TYPUS // <tp:taxon-name><tp:taxon-name-part taxon-name-part-type="genus">Phytodecta</tp:taxon-name-part> <tp:taxon-name-part taxon-name-part-type="species">springlovae</tp:taxon-name-part> <tp:taxon-name-part taxon-name-part-type="infraspecific-rank">ab.</tp:taxon-name-part> <tp:taxon-name-part taxon-name-part-type="aberration">graduata</tp:taxon-name-part></tp:taxon-name> n. ab. PARATYPE 1945 Det. J. Bechyně. // Mus. Nat. Pragae Inv. 18 961 // <tp:taxon-name><tp:taxon-name-part taxon-name-part-type="genus">Gonioctena</tp:taxon-name-part> (<tp:taxon-name-part taxon-name-part-type="subgenus">Gonioctena</tp:taxon-name-part>) <tp:taxon-name-part taxon-name-part-type="species">springlovae</tp:taxon-name-part></tp:taxon-name> (Bechyně) Det. S. GE 2004; 3♂♂ (<abbrev xmlns:xlink="http://www.w3.org/1999/xlink" content-type="institution" xlink:title="Jan Bezděk Collection, Brno, Czech Republic" xlink:type="simple">JBC</abbrev>), Japan, Hokkaido, Eniwa Mt. 30 km S from Sapporo, Shikotsu-Toya N.P. 500 m, 6.VII.1997, lgt. V. Kostal; 1♀ (<abbrev xmlns:xlink="http://www.w3.org/1999/xlink" content-type="institution" xlink:title="The National History Museum, London, UK" xlink:type="simple">BMNH</abbrev>), Japan, G. Lewis. 1910-320. // Chiuzenji; 5♂♂, 1♀ (<abbrev xmlns:xlink="http://www.w3.org/1999/xlink" content-type="institution" xlink:title="Hee-Wook Cho Collection, Andong, South Korea" xlink:type="simple">HCC</abbrev>), Japan, Hokkaido, Sapporo, Kannon-zawa, 29.V.1995, S. Kudo; 1♂, 1♀ (<abbrev xmlns:xlink="http://www.w3.org/1999/xlink" content-type="institution" xlink:title="Hee-Wook Cho Collection, Andong, South Korea" xlink:type="simple">HCC</abbrev>), Japan, Hokkaido, Sapporo, Jozankei, 29.VIII.2011, H. Suenaga leg.; 1♂ (<abbrev xmlns:xlink="http://www.w3.org/1999/xlink" content-type="institution" xlink:title="Systematic Entomology, Hokkaido University Museum, Sapporo, Japan" xlink:type="simple">SEHU</abbrev>), Jozankei, Hokkaido, 22.VII.1955, M. Konishi; 1♂, 1♀ (<abbrev xmlns:xlink="http://www.w3.org/1999/xlink" content-type="institution" xlink:title="Systematic Entomology, Hokkaido University Museum, Sapporo, Japan" xlink:type="simple">SEHU</abbrev>), Hidaka, Hokkaido, 1955, S. Watanabe; 1♂ (<abbrev xmlns:xlink="http://www.w3.org/1999/xlink" content-type="institution" xlink:title="Andrzej Warchałowski Collection, Wrocław, Poland" xlink:type="simple">AWC</abbrev>), JAPAN, Takahiro Parking Area, Bifuka, Hokkaido, 4.VII.2002, Y. Komiya lgt. <bold>Russia (Sakhalin)</bold>: 1♂ (<named-content xmlns:xlink="http://www.w3.org/1999/xlink" content-type="dwc:institutional_code" xlink:type="simple">NHMB</named-content>), Sakhalin, riv. Naiba, VIII.1991; 2♂♂ (<abbrev xmlns:xlink="http://www.w3.org/1999/xlink" content-type="institution" xlink:title="The National History Museum, London, UK" xlink:type="simple">BMNH</abbrev>), Russia, <!--PageBreak-->Saghalien, Central Expt. Sta.; 1♂ (<abbrev xmlns:xlink="http://www.w3.org/1999/xlink" content-type="institution" xlink:title="Systematic Entomology, Hokkaido University Museum, Sapporo, Japan" xlink:type="simple">SEHU</abbrev>), Saghalien, 16.VII.1933, Uchida, Okada, Sawamoto &amp; Hoye legs; 4♂♂ (<named-content xmlns:xlink="http://www.w3.org/1999/xlink" content-type="dwc:institutional_code" xlink:type="simple">ZIN</named-content>), Russia, Sakhalin Oblast, Sakhalin Island, Holmsky pass (approx. <named-content xmlns:xlink="http://www.w3.org/1999/xlink" content-type="dwc:verbatimCoordinates" xlink:type="simple"><named-content content-type="geo-json" specific-use="{&#34;type&#34;:&#34;Point&#34;,&#34;coordinates&#34;:[142.,47.]}" xlink:type="simple">47°N, 142°E</named-content></named-content>), 1.VII.1982, Smirnov leg.</p></tp:treatment-sec><tp:treatment-sec sec-type="diagnosis"><title>Diagnosis.</title><p>See diagnosis of <italic><tp:taxon-name><tp:taxon-name-part taxon-name-part-type="genus">Gonioctena</tp:taxon-name-part> <tp:taxon-name-part taxon-name-part-type="species">gracilicornis</tp:taxon-name-part></tp:taxon-name></italic>.</p></tp:treatment-sec><tp:treatment-sec sec-type="redescription"><title>Redescription.</title><p>Measurements in mm (n = 5): length of body: 5.70–6.20 (mean 6.00); width of body: 3.20–3.60 (mean 3.40); height of body: 2.30–2.50 (mean 2.42); width of head: 1.60–1.75 (mean 1.66); interocular distance: 1.10–1.20 (mean 1.13); width of apex of pronotum: 1.87–2.05 (mean 1.95); width of base of pronotum: 2.70–3.05 (mean 2.84); maximum width of pronotum: 2.72–3.07 (mean 2.87); length of <!--PageBreak-->pronotum along midline: 1.35–1.50 (mean 1.41); length of elytra along suture: 4.10–4.60 (mean 4.42).</p><p>Body oblong oval and moderately convex (Fig. <xref ref-type="fig" rid="F2">11</xref>). Coloration variable. Head black, with dark reddish brown band near apex of mandibles. Antennomeres 1–5 yellowish brown, generally darkened, 6–7 dark brown to blackish brown, 8–11 black. Pronotum entirely black. Scutellum black. Elytra reddish brown or yellowish brown, with 5 pairs of black spots, generally connected with each other, rarely elytra entirely black (Fig. <xref ref-type="fig" rid="F11">65</xref>). Venter black, with lateral margins of last abdominal ventrite reddish brown. Legs black, with tarsi blackish brown, sometimes tibiae largely dark brown to reddish brown.</p><fig id="F11" position="float" orientation="portrait"><label>Figures 63–65.</label><caption><p>
          <italic><tp:taxon-name><tp:taxon-name-part taxon-name-part-type="genus">Gonioctena</tp:taxon-name-part> <tp:taxon-name-part taxon-name-part-type="species">springlovae</tp:taxon-name-part></tp:taxon-name></italic>. <bold>63</bold> Antenna (♂, ♀) <bold>64</bold> Aedeagus <bold>65</bold> Color variation. Scale bars = 1.0 mm.</p></caption><graphic xmlns:xlink="http://www.w3.org/1999/xlink" xlink:href="zookeys-596-087-g011.jpg" position="float" orientation="portrait" xlink:type="simple" id="oo_91725.jpg"/></fig><fig id="F12" position="float" orientation="portrait"><label>Figures 66–67.</label><caption><p>Ovoviviparous species. <bold>66</bold> Newly laid larvae of <italic><tp:taxon-name><tp:taxon-name-part taxon-name-part-type="genus">Gonioctena</tp:taxon-name-part> <tp:taxon-name-part taxon-name-part-type="species">gracilicornis</tp:taxon-name-part></tp:taxon-name></italic> <bold>67</bold> Larvae dissected from a female of <italic><tp:taxon-name><tp:taxon-name-part taxon-name-part-type="genus">Gonioctena</tp:taxon-name-part> <tp:taxon-name-part taxon-name-part-type="species">nivosa</tp:taxon-name-part></tp:taxon-name></italic>.</p></caption><graphic xmlns:xlink="http://www.w3.org/1999/xlink" xlink:href="zookeys-596-087-g012.jpg" position="float" orientation="portrait" xlink:type="simple" id="oo_91726.jpg"/></fig><p>
            <italic>Head</italic>. Vertex weakly convex, covered with sparse punctures, becoming coarser and denser toward sides. Frontal suture V-shaped, coronal suture absent. Frons flat, strongly depressed anteriorly, covered with moderately dense punctures. Clypeus narrow and trapezoidal. Anterior margin of labrum distinctly concave. Mandibles with 2 sharp apical teeth and a deep excavation for apical maxillary palpomere at outer side. Maxillary palps 4-segmented, with apical palpomere distinctly widened, truncate apically in male; slightly widened in female. Antennae in male longer than half length of body; antennomere 1 robust; antennomere 2 shorter than 3; antennomere 3 longer than 4; antennomeres 7–11 elongate; antennomere 11 longest, about 3.95 times as long as wide (Fig. <xref ref-type="fig" rid="F11">63</xref>). Antennae in female reaching elytral humeri; antennomere 11 about 2.58 times as long as wide.</p><p>
            <italic>Pronotum</italic>. Lateral sides widest near base, feebly rounded, slightly narrowed anteriorly, anterior angles strongly produced (Fig. <xref ref-type="fig" rid="F2">12</xref>). Anterior and lateral margins bordered, lateral margins well visible in dorsal view. Trichobothria present on posterior angles. Disc covered with sparse punctures; lateral sides covered with much coarser and denser punctures, becoming larger toward base, partially confluent near basal margin; interspaces covered with fine and sparse punctures. Scutellum variable in length, as long as wide, longer than wide or wider than long.</p><p>
            <italic>Elytra</italic>. Lateral sides slightly widened posteriorly, widest beyond middle, thence roundly narrowed posteriorly. Humeral calli well developed. Disc covered with 11 regular rows of large punctures, including a short scutellar row; interspaces shagreened, covered with fine and sparse punctures. Epipleura wholly visible in lateral view. Hind wings well developed.</p><p>
            <italic>Venter</italic>. Hypomera weakly rugose, with dense punctures on anterior side. Prosternum covered with coarse and dense punctures bearing long setae; prosternal process enlarged apically, bordered laterally, with sparse punctures. Metasternum covered with small and sparse punctures in median region, large and dense punctures in lateral region. Abdominal ventrites covered with dense punctures bearing short setae.</p><p>
            <italic>Legs</italic>. Moderately robust. Tibiae widened apically, with a tooth-like projection. Fore legs with tarsomere 1 enlarged, slightly wider than 3 in male; distinctly narrower than 3 in female. Tarsal claws appendiculate.</p><p>
            <italic>Genitalia</italic>. Aedeagus thin, distinctly narrowed apically, with apical process thin in dorsal view; moderately curved, with apical process pointed and slightly bent downward at apex in lateral view (Fig. <xref ref-type="fig" rid="F11">64</xref>). Spermatheca absent.</p><!--PageBreak--></tp:treatment-sec><tp:treatment-sec sec-type="distribution"><title>Distribution.</title><p>Russia (Sakhalin), Japan (Hokkaido) (Fig. <xref ref-type="fig" rid="F4">16</xref>).</p></tp:treatment-sec><tp:treatment-sec sec-type="host"><title>Host plant.</title><p>
            <tp:taxon-name><tp:taxon-name-part taxon-name-part-type="family">Salicaceae</tp:taxon-name-part></tp:taxon-name>: <italic><tp:taxon-name><tp:taxon-name-part taxon-name-part-type="genus">Populus</tp:taxon-name-part></tp:taxon-name></italic> spp., <italic><tp:taxon-name><tp:taxon-name-part taxon-name-part-type="genus">Salix</tp:taxon-name-part></tp:taxon-name></italic> spp. (<xref ref-type="bibr" rid="B17">Chûjô and Kimoto 1961</xref>, <xref ref-type="bibr" rid="B35">Kimoto 1964</xref>); <italic><tp:taxon-name><tp:taxon-name-part taxon-name-part-type="genus">Salix</tp:taxon-name-part></tp:taxon-name></italic> spp. (<xref ref-type="bibr" rid="B94">Takizawa 1976</xref>, <xref ref-type="bibr" rid="B43">Kudo and Hasegawa 2003</xref>); <italic><tp:taxon-name><tp:taxon-name-part taxon-name-part-type="genus">Populus</tp:taxon-name-part> <tp:taxon-name-part taxon-name-part-type="species">maximowiczii</tp:taxon-name-part></tp:taxon-name></italic>, <italic><tp:taxon-name><tp:taxon-name-part taxon-name-part-type="genus">Salix</tp:taxon-name-part></tp:taxon-name></italic> spp. (<xref ref-type="bibr" rid="B96">Takizawa 2007</xref>).</p></tp:treatment-sec><tp:treatment-sec sec-type="remarks"><title>Remarks.</title><p>
            <italic><tp:taxon-name><tp:taxon-name-part taxon-name-part-type="genus">Gonioctena</tp:taxon-name-part> <tp:taxon-name-part taxon-name-part-type="species">springlovae</tp:taxon-name-part></tp:taxon-name></italic> is restricted to Hokkaido and Sakhalin, whereas its closely related species <italic><tp:taxon-name><tp:taxon-name-part taxon-name-part-type="genus">Gonioctena</tp:taxon-name-part> <tp:taxon-name-part taxon-name-part-type="species">gracilicornis</tp:taxon-name-part></tp:taxon-name></italic> is widely distributed in the Northeastern Palearctic region. The distributions of these two species overlap only in southern Sakhalin (Fig. <xref ref-type="fig" rid="F4">16</xref>). The type locality “Kioto [= Kyoto in Honshu]” is probably in error. As <xref ref-type="bibr" rid="B16">Chûjô and Kimoto (1960)</xref> mentioned, no single specimen has been collected again in Honshu whereas many specimens have been collected in Hokkaido. This species is ovoviviparous (<xref ref-type="bibr" rid="B94">Takizawa 1976</xref>, <xref ref-type="bibr" rid="B37">Kimoto and Takizawa 1994</xref>, <xref ref-type="bibr" rid="B43">Kudo and Hasegawa 2003</xref>).</p></tp:treatment-sec><tp:treatment-sec><!--Section generated to contain objects referenced in tp:taxon-treatment.--><fig id="F2" position="float" orientation="portrait"><label>Figures 7–12.</label><caption><p>Dorsal habitus and pronotum. <bold>7–8</bold> <italic><tp:taxon-name><tp:taxon-name-part taxon-name-part-type="genus">Gonioctena</tp:taxon-name-part> <tp:taxon-name-part taxon-name-part-type="species">nivosa</tp:taxon-name-part></tp:taxon-name></italic> <bold>9–10</bold> <italic><tp:taxon-name><tp:taxon-name-part taxon-name-part-type="genus">Gonioctena</tp:taxon-name-part> <tp:taxon-name-part taxon-name-part-type="species">norvegica</tp:taxon-name-part></tp:taxon-name></italic>, syntype <bold>11–12</bold> <italic><tp:taxon-name><tp:taxon-name-part taxon-name-part-type="genus">Gonioctena</tp:taxon-name-part> <tp:taxon-name-part taxon-name-part-type="species">springlovae</tp:taxon-name-part></tp:taxon-name></italic>. Scale bars = 1.0 mm.</p></caption><graphic xmlns:xlink="http://www.w3.org/1999/xlink" xlink:href="zookeys-596-087-g002.jpg" position="float" orientation="portrait" xlink:type="simple" id="oo_91716.jpg"/></fig><fig id="F4" position="float" orientation="portrait"><label>Figure 16.</label><caption><p>Distribution of <italic><tp:taxon-name><tp:taxon-name-part taxon-name-part-type="genus">Gonioctena</tp:taxon-name-part> <tp:taxon-name-part taxon-name-part-type="species">amurensis</tp:taxon-name-part></tp:taxon-name></italic>, <italic><tp:taxon-name><tp:taxon-name-part taxon-name-part-type="genus">Gonioctena</tp:taxon-name-part> <tp:taxon-name-part taxon-name-part-type="species">gracilicornis</tp:taxon-name-part></tp:taxon-name></italic>, <italic><tp:taxon-name><tp:taxon-name-part taxon-name-part-type="genus">Gonioctena</tp:taxon-name-part> <tp:taxon-name-part taxon-name-part-type="species">jani</tp:taxon-name-part></tp:taxon-name></italic> and <italic><tp:taxon-name><tp:taxon-name-part taxon-name-part-type="genus">Gonioctena</tp:taxon-name-part> <tp:taxon-name-part taxon-name-part-type="species">springlovae</tp:taxon-name-part></tp:taxon-name></italic> based on specimens in Asia.</p></caption><graphic xmlns:xlink="http://www.w3.org/1999/xlink" xlink:href="zookeys-596-087-g004.jpg" position="float" orientation="portrait" xlink:type="simple" id="oo_91718.jpg"/></fig></tp:treatment-sec><ref-list><ref id="B16"><mixed-citation xmlns:xlink="http://www.w3.org/1999/xlink" xlink:type="simple">
          <person-group><name name-style="western"><surname>Chûjô</surname><given-names>M</given-names></name><name name-style="western"><surname>Kimoto</surname><given-names>S</given-names></name></person-group> (<year>1960</year>) <article-title>Descriptions of three new genera and a new species of chrysomelid-beetles from Japan, with some notes on the Japanese species.</article-title> <source>Niponius, Acta Coleopterologica</source> <volume>1</volume>(<issue>4</issue>): <fpage>1</fpage>–<lpage>10</lpage>.</mixed-citation></ref><ref id="B17"><mixed-citation xmlns:xlink="http://www.w3.org/1999/xlink" xlink:type="simple">
          <person-group><name name-style="western"><surname>Chûjô</surname><given-names>M</given-names></name><name name-style="western"><surname>Kimoto</surname><given-names>S</given-names></name></person-group> (<year>1961</year>) <article-title>Systematic catalog of Japanese <tp:taxon-name><tp:taxon-name-part taxon-name-part-type="family">Chrysomelidae</tp:taxon-name-part></tp:taxon-name> (<tp:taxon-name><tp:taxon-name-part taxon-name-part-type="order">Coleoptera</tp:taxon-name-part></tp:taxon-name>).</article-title> <source>Pacific Insects</source> <volume>3</volume>: <fpage>117</fpage>–<lpage>202</lpage>.</mixed-citation></ref><ref id="B26"><mixed-citation xmlns:xlink="http://www.w3.org/1999/xlink" xlink:type="simple">
          <person-group><name name-style="western"><surname>Gressitt</surname><given-names>JL</given-names></name><name name-style="western"><surname>Kimoto</surname><given-names>S</given-names></name></person-group> (<year>1963</year>) <article-title>The <tp:taxon-name><tp:taxon-name-part taxon-name-part-type="family">Chrysomelidae</tp:taxon-name-part></tp:taxon-name> (Coleopt.) of China and Korea, Part 2.</article-title> <source>Pacific Insects Monograph</source> <volume>1B</volume>: <fpage>301</fpage>–<lpage>1026</lpage>.</mixed-citation></ref><ref id="B34"><mixed-citation xmlns:xlink="http://www.w3.org/1999/xlink" xlink:type="simple">
          <person-group><name name-style="western"><surname>Kimoto</surname><given-names>S</given-names></name></person-group> (<year>1963</year>) <article-title>Descriptions of new species of the <tp:taxon-name><tp:taxon-name-part taxon-name-part-type="family">Chrysomelidae</tp:taxon-name-part></tp:taxon-name> from Japan, with notes on some known species.</article-title> <source>Fragmenta Coleopterologica</source> <volume>3/4</volume>: <fpage>13</fpage>–<lpage>18</lpage>.</mixed-citation></ref><ref id="B35"><mixed-citation xmlns:xlink="http://www.w3.org/1999/xlink" xlink:type="simple">
          <person-group><name name-style="western"><surname>Kimoto</surname><given-names>S</given-names></name></person-group> (<year>1964</year>) <article-title>The <tp:taxon-name><tp:taxon-name-part taxon-name-part-type="family">Chrysomelidae</tp:taxon-name-part></tp:taxon-name> of Japan and the Ryukyu Islands V. Subfamily <tp:taxon-name><tp:taxon-name-part taxon-name-part-type="subfamily">Chrysomelinae</tp:taxon-name-part></tp:taxon-name>.</article-title> <source>Journal of the Faculty of Agriculture, Kyushu University</source> <volume>13</volume>: <fpage>263</fpage>–<lpage>286</lpage>.</mixed-citation></ref><ref id="B94"><mixed-citation xmlns:xlink="http://www.w3.org/1999/xlink" xlink:type="simple">
          <person-group><name name-style="western"><surname>Takizawa</surname><given-names>H</given-names></name></person-group> (<year>1976</year>) <article-title>Larvae of the genus <italic><tp:taxon-name><tp:taxon-name-part taxon-name-part-type="genus">Gonioctena</tp:taxon-name-part></tp:taxon-name></italic> Chevrolat (<tp:taxon-name><tp:taxon-name-part taxon-name-part-type="order">Coleoptera</tp:taxon-name-part></tp:taxon-name>, <tp:taxon-name><tp:taxon-name-part taxon-name-part-type="family">Chrysomelidae</tp:taxon-name-part></tp:taxon-name>): descriptions of Japanese species and the implications of larval characters for the phylogeny.</article-title> <source>Kontyû</source> <volume>44</volume>: <fpage>444</fpage>–<lpage>468</lpage>.</mixed-citation></ref><ref id="B55"><mixed-citation xmlns:xlink="http://www.w3.org/1999/xlink" xlink:type="simple">
          <person-group><name name-style="western"><surname>Medvedev</surname><given-names>LN</given-names></name></person-group> (<year>1992</year>) <article-title>Family <tp:taxon-name><tp:taxon-name-part taxon-name-part-type="family">Chrysomelidae</tp:taxon-name-part></tp:taxon-name>.</article-title> In: <person-group><name name-style="western"><surname>Ler</surname><given-names>PA</given-names></name></person-group> (<role>Ed.</role>) <source>Opredelitel’ Nasekomykh Dal’nego Vostoka SSSR Tom 3 - Zheskokrylye, ili zhuki Chast 2</source>. <publisher-name>Nauka</publisher-name>, <publisher-loc>St. Petersburg</publisher-loc>, <fpage>533</fpage>–<lpage>602</lpage>. <comment>[In Russian]</comment></mixed-citation></ref><ref id="B37"><mixed-citation xmlns:xlink="http://www.w3.org/1999/xlink" xlink:type="simple">
          <person-group><name name-style="western"><surname>Kimoto</surname><given-names>S</given-names></name><name name-style="western"><surname>Takizawa</surname><given-names>H</given-names></name></person-group> (<year>1994</year>) <source>Leaf beetles (<tp:taxon-name><tp:taxon-name-part taxon-name-part-type="family">Chrysomelidae</tp:taxon-name-part></tp:taxon-name>) of Japan.</source> <publisher-name>Tokai University Press</publisher-name>, <publisher-loc>Tokyo</publisher-loc>, <size units="page">539 pp</size>.</mixed-citation></ref><ref id="B67"><mixed-citation xmlns:xlink="http://www.w3.org/1999/xlink" xlink:type="simple">
          <person-group><name name-style="western"><surname>Medvedev</surname><given-names>VL</given-names></name></person-group> (<year>2004</year>) <article-title>New species of the genus <italic><tp:taxon-name><tp:taxon-name-part taxon-name-part-type="genus">Gonioctena</tp:taxon-name-part></tp:taxon-name></italic> Chevrolat, 1837 (<tp:taxon-name><tp:taxon-name-part taxon-name-part-type="order">Coleoptera</tp:taxon-name-part></tp:taxon-name>: <tp:taxon-name><tp:taxon-name-part taxon-name-part-type="family">Chrysomelidae</tp:taxon-name-part></tp:taxon-name>) from China.</article-title> <source>Russian Entomological Journal</source> <volume>13</volume>: <fpage>41</fpage>–<lpage>42</lpage>.</mixed-citation></ref><ref id="B96"><mixed-citation xmlns:xlink="http://www.w3.org/1999/xlink" xlink:type="simple">
          <person-group><name name-style="western"><surname>Takizawa</surname><given-names>H</given-names></name></person-group> (<year>2007</year>) <article-title>A revision of the genus <italic><tp:taxon-name><tp:taxon-name-part taxon-name-part-type="genus">Gonioctena</tp:taxon-name-part></tp:taxon-name></italic> Chevrolat in Japan (<tp:taxon-name><tp:taxon-name-part taxon-name-part-type="order">Coleoptera</tp:taxon-name-part></tp:taxon-name>: <tp:taxon-name><tp:taxon-name-part taxon-name-part-type="family">Chrysomelidae</tp:taxon-name-part></tp:taxon-name>).</article-title> <source><tp:taxon-name><tp:taxon-name-part taxon-name-part-type="class">Insecta</tp:taxon-name-part></tp:taxon-name> Matsumurana, new series</source> <volume>63</volume>: <fpage>35</fpage>–<lpage>50</lpage>.</mixed-citation></ref><ref id="B39"><mixed-citation xmlns:xlink="http://www.w3.org/1999/xlink" xlink:type="simple">
          <person-group><name name-style="western"><surname>Kippenberg</surname><given-names>H</given-names></name></person-group> (<year>2010</year>) <article-title>New acts and comments, <tp:taxon-name><tp:taxon-name-part taxon-name-part-type="family">Chrysomelidae</tp:taxon-name-part></tp:taxon-name>: <tp:taxon-name><tp:taxon-name-part taxon-name-part-type="subfamily">Chrysomelinae</tp:taxon-name-part></tp:taxon-name>.</article-title> In: <person-group><name name-style="western"><surname>Löbl</surname><given-names>I</given-names></name><name name-style="western"><surname>Smetana</surname><given-names>A</given-names></name></person-group> (<role>Eds</role>) <source>Catalogue of Palaearctic <tp:taxon-name><tp:taxon-name-part taxon-name-part-type="order">Coleoptera</tp:taxon-name-part></tp:taxon-name>, Volume 6, <tp:taxon-name><tp:taxon-name-part taxon-name-part-type="superfamily">Chrysomeloidea</tp:taxon-name-part></tp:taxon-name></source>. <publisher-name>Apollo Books</publisher-name>, <publisher-loc>Stenstrup</publisher-loc>, <fpage>67</fpage>–<lpage>73</lpage>, <fpage>390</fpage>–<lpage>443</lpage>.</mixed-citation></ref><ref id="B93"><mixed-citation xmlns:xlink="http://www.w3.org/1999/xlink" xlink:type="simple">
          <person-group><name name-style="western"><surname>Takizawa</surname><given-names>H</given-names></name></person-group> (<year>1971</year>) <article-title>A list of chrysomelid beetles from Sakhalin in the collection of the Entomological Institute, Hokkaido University (<tp:taxon-name><tp:taxon-name-part taxon-name-part-type="order">Coleoptera</tp:taxon-name-part></tp:taxon-name>).</article-title> <source>Kontyû</source> <volume>39</volume>: <fpage>172</fpage>–<lpage>176</lpage>.</mixed-citation></ref><ref id="B19"><mixed-citation xmlns:xlink="http://www.w3.org/1999/xlink" xlink:type="simple">
          <person-group><name name-style="western"><surname>Cox</surname><given-names>ML</given-names></name></person-group> (<year>1996</year>) <article-title>The Pupae of <tp:taxon-name><tp:taxon-name-part taxon-name-part-type="superfamily">Chrysomeloidea</tp:taxon-name-part></tp:taxon-name>.</article-title> In: <person-group><name name-style="western"><surname>Jolivet</surname><given-names>PHA</given-names></name><name name-style="western"><surname>Cox</surname><given-names>ML</given-names></name></person-group> (<role>Eds</role>) <source><tp:taxon-name><tp:taxon-name-part taxon-name-part-type="family">Chrysomelidae</tp:taxon-name-part></tp:taxon-name> Biology. Vol. 1: The Classification, Phylogeny and Genetics</source>. <publisher-name>SPB Academic Publishing</publisher-name>, <publisher-loc>Amsterdam</publisher-loc>, <fpage>119</fpage>–<lpage>265</lpage>.</mixed-citation></ref><ref id="B43"><mixed-citation xmlns:xlink="http://www.w3.org/1999/xlink" xlink:type="simple">
          <person-group><name name-style="western"><surname>Kudo</surname><given-names>S</given-names></name><name name-style="western"><surname>Hasegawa</surname><given-names>E</given-names></name></person-group> (<year>2003</year>) <article-title>Diversified reproductive strategies in <italic><tp:taxon-name><tp:taxon-name-part taxon-name-part-type="genus">Gonioctena</tp:taxon-name-part></tp:taxon-name></italic> (<tp:taxon-name><tp:taxon-name-part taxon-name-part-type="subfamily">Chrysomelinae</tp:taxon-name-part></tp:taxon-name>) leaf beetles.</article-title> In: <person-group><name name-style="western"><surname>Jolivet</surname><given-names>P</given-names></name><name name-style="western"><surname>Santiago-Blay</surname><given-names>JA</given-names></name><name name-style="western"><surname>Schmitt</surname><given-names>M</given-names></name></person-group> (<role>Eds</role>) <source>New Developments in the Biology of <tp:taxon-name><tp:taxon-name-part taxon-name-part-type="family">Chrysomelidae</tp:taxon-name-part></tp:taxon-name></source>, <publisher-name>SPB Academic Publishing</publisher-name>, <publisher-loc>The Hague</publisher-loc>, <fpage>727</fpage>–<lpage>738</lpage>.</mixed-citation></ref><ref id="B92"><mixed-citation xmlns:xlink="http://www.w3.org/1999/xlink" xlink:type="simple">
          <person-group><name name-style="western"><surname>Takahashi</surname><given-names>S</given-names></name></person-group> (<year>2012</year>) <article-title><tp:taxon-name><tp:taxon-name-part taxon-name-part-type="family">Chrysomelidae</tp:taxon-name-part></tp:taxon-name> (exclusive of <tp:taxon-name><tp:taxon-name-part taxon-name-part-type="subfamily">Bruchinae</tp:taxon-name-part></tp:taxon-name> &amp; <tp:taxon-name><tp:taxon-name-part taxon-name-part-type="subfamily">Donaciinae</tp:taxon-name-part></tp:taxon-name>).</article-title> In: <person-group><name name-style="western"><surname>Shiyake</surname><given-names>S</given-names></name></person-group> (<role>Ed.</role>) <source>Specimen list of <tp:taxon-name><tp:taxon-name-part taxon-name-part-type="order">Coleoptera</tp:taxon-name-part></tp:taxon-name> in the Insect Collection of the Osaka Museum of Natural History (Part 2)</source>. <publisher-name>Osaka Museum of Natural History</publisher-name>, <publisher-loc>Osaka</publisher-loc>, <fpage>239</fpage>–<lpage>372</lpage>.</mixed-citation></ref><ref id="B32"><mixed-citation xmlns:xlink="http://www.w3.org/1999/xlink" xlink:type="simple">
          <person-group><name name-style="western"><surname>Jacoby</surname><given-names>M</given-names></name></person-group> (<year>1885</year>) <article-title>Descriptions of the phytophagous <tp:taxon-name><tp:taxon-name-part taxon-name-part-type="order">Coleoptera</tp:taxon-name-part></tp:taxon-name> of Japan, obtained by Mr. George Lewis during his Second Journey, from February 1880 to September 1881. Part I.</article-title> <source>Proceedings of the Scientific Meetings of the Zoological Society of London</source> <volume>1885</volume>: <fpage>190</fpage>–<lpage>211</lpage>. doi: <ext-link xlink:type="simple" ext-link-type="doi" xlink:href="10.1111/j.1096-3642.1885.tb02894.x">10.1111/j.1096-3642.1885.tb02894.x</ext-link></mixed-citation></ref></ref-list></tp:taxon-treatment>
